# Supplementary material for: A Common Dataset for Genomic Analysis of Livestock Populations
Source: G3 (Bethesda). 2012 Apr 1;2(4):429–35. doi: 10.1534/g3.111.001453 (PMC3337471; doi:10.1534/g3.111.001453)
Supplement: Supporting Information [file supp_2.4.429_FileS1.zip]

Archive with 9 entries (6 files):
- FileS1/
- FileS1/ebvs.txt
- FileS1/genotypes.txt
- FileS1/pedigree.txt
- FileS1/phenotypes.txt
- FileS1/PIC Data Description.docx
- __MACOSX/
- __MACOSX/FileS1/
- __MACOSX/FileS1/._PIC Data Description.docx
