# Supplementary material for: A Common Dataset for Genomic Analysis of Livestock Populations
Source: G3 (Bethesda). 2012 Apr 1;2(4):429–35. doi: 10.1534/g3.111.001453 (PMC3337471; doi:10.1534/g3.111.001453)
Supplement: Supporting Information [file supp_2.4.429_FileS1.zip › FileS1/ebvs.txt]

Id	ebv1	ebv2	ebv3	ebv4	ebv5	acc1	acc2	acc3	acc4	acc5
584	-0.7968766	0.42495818	-0.1674222	-0.4323738	-13.584473	0.56174244	0.66860776	0.43757688	0.47202582	0.47775292
585	-0.3865519	-0.3290423	-0.1674193	0.44209263	-30.065768	0.58894235	0.70728223	0.43757688	0.57978464	0.58882602
587	-1.2423516	-0.484462	-0.1674236	-0.4323673	-13.585729	0.57135529	0.68234517	0.43757688	0.47202582	0.47775292
588	-1.0483738	-0.0441134	-0.1674222	-0.4323738	-13.584473	0.53971951	0.63175952	0.43757688	0.47202582	0.47775292
589	-0.8700037	0.60069052	-0.179564	-0.5699785	-20.503047	0.58249142	0.69050991	0.44055646	0.50639576	0.51415284
590	-1.0501213	-1.1052391	-0.1674222	-0.4323738	-13.584473	0.52965509	0.61443731	0.43757688	0.47202582	0.47775292
591	-1.0872793	-0.1103923	-0.1674222	-0.4323738	-13.584473	0.54816506	0.64597004	0.43757688	0.47202582	0.47775292
592	-1.3239707	0.38680521	-0.1674232	-0.432372	-13.584104	0.58542363	0.7014907	0.43757688	0.47202582	0.47775292
593	-1.0706186	0.06544097	-0.1674222	-0.4323738	-13.584473	0.53973984	0.63182833	0.43757688	0.47202582	0.47775292
594	-1.0967713	0.39832449	-0.1674222	-0.4323738	-13.584473	0.55540563	0.658327	0.43757688	0.47202582	0.47775292
595	-1.1248504	-0.5782332	-0.1674219	-0.4323578	-13.585289	0.54308025	0.64075725	0.43757688	0.47202582	0.47775292
596	-1.1096873	0.52422079	-0.1674222	-0.4323738	-13.584473	0.53978023	0.64626675	0.43757688	0.47202582	0.47775292
597	-1.1107863	0.24956533	-0.1674222	-0.4323738	-13.584473	0.52967585	0.63181675	0.43757688	0.47202582	0.47775292
598	-0.9762315	-0.3593602	-0.1674222	-0.4323738	-13.584473	0.50290961	0.59354606	0.43757688	0.47202582	0.47775292
600	-1.5579589	0.12699067	-0.1674222	-0.4323738	-13.584473	0.56181621	0.65803969	0.43757688	0.47202582	0.47775292
601	-1.0944284	-0.2344119	-0.1674222	-0.4323738	-13.584473	0.5554171	0.65827658	0.43757688	0.47202582	0.47775292
602	-1.234524	0.00361752	-0.1674222	-0.4323738	-13.584473	0.55540009	0.65831618	0.43757688	0.47202582	0.47775292
603	-0.7127528	0.1023042	-0.1674222	-0.4323738	-13.584473	0.51772303	0.61451942	0.43757688	0.47202582	0.47775292
604	-0.4075089	-0.2601008	-0.1674222	-0.4323738	-13.584473	0.52958262	0.6138138	0.43757688	0.47202582	0.47775292
605	-1.2871582	-0.0021716	-0.167422	-0.4323813	-13.58568	0.551816	0.66095117	0.43757688	0.47202582	0.47775292
607	-1.1719181	0.2319337	-0.1674222	-0.4323738	-13.584473	0.52958927	0.63125054	0.43757688	0.47202582	0.47775292
608	-1.0814448	0.13546787	-0.1674218	-0.4323799	-13.583655	0.51761729	0.59342127	0.43757688	0.47202582	0.47775292
609	-0.9100887	-0.0533847	-0.1674219	-0.0740139	10.5219152	0.57831402	0.69381122	0.43757688	0.59989352	0.61278745
610	-0.6640503	0.8850303	-0.1627866	-0.2777429	1.93232176	0.59498569	0.70924618	0.44306745	0.51066314	0.5192638
611	-0.8692892	0.41801594	-0.1674222	-0.4323738	-13.584473	0.55550478	0.65810419	0.43757688	0.47202582	0.47775292
612	-0.6569697	0.12129021	-0.1674222	-0.4323738	-13.584473	0.53968727	0.6462742	0.43757688	0.47202582	0.47775292
613	-1.1591483	-0.0390214	-0.1674222	-0.4323738	-13.584473	0.52970011	0.6317402	0.43757688	0.47202582	0.47775292
614	-1.1820619	-0.747128	-0.1674222	-0.4323738	-13.584473	0.53975826	0.6317763	0.43757688	0.47202582	0.47775292
615	-1.4364651	-0.5054372	-0.1674222	-0.4323738	-13.584473	0.55559237	0.66872875	0.43757688	0.47202582	0.47775292
616	-1.2581043	-0.226536	-0.1674222	-0.4323738	-13.584473	0.54813496	0.64604046	0.43757688	0.47202582	0.47775292
617	-1.3108899	0.45785001	-0.1674222	-0.4323738	-13.584473	0.53962982	0.63126817	0.43757688	0.47202582	0.47775292
618	-1.1980065	-0.3589588	-0.1674222	-0.4323738	-13.584473	0.54812181	0.65835049	0.43757688	0.47202582	0.47775292
619	-1.3143083	-0.0015897	-0.1674222	-0.4323738	-13.584473	0.55548746	0.65828201	0.43757688	0.47202582	0.47775292
620	-0.560377	0.45288509	-0.1674222	-0.4323738	-13.584473	0.54812229	0.64598086	0.43757688	0.47202582	0.47775292
621	-0.4853194	0.1661402	-0.1674222	-0.4323738	-13.584473	0.53975163	0.64569806	0.43757688	0.47202582	0.47775292
622	-1.1816324	-0.1185058	-0.1674222	-0.4323738	-13.584473	0.53961595	0.63152853	0.43757688	0.47202582	0.47775292
623	-0.7087459	-0.1502662	-0.1674222	-0.4323738	-13.584473	0.50293247	0.61447718	0.43757688	0.47202582	0.47775292
624	-1.3639429	-0.1811856	-0.1674222	-0.4323738	-13.584473	0.53964295	0.61429507	0.43757688	0.47202582	0.47775292
625	-0.7095492	1.45373343	-0.1674222	-0.4323738	-13.584473	0.55553755	0.65849429	0.43757688	0.47202582	0.47775292
626	-0.9307093	-0.0787394	-0.1674185	-0.4678654	-6.9512734	0.52368363	0.63041325	0.43757688	0.48917519	0.49634326
627	-1.3079331	-0.276955	-0.1674222	-0.4323738	-13.584473	0.55557216	0.64624509	0.43757688	0.47202582	0.47775292
628	-1.3971519	0.0155925	-0.1674239	-0.4323663	-13.583794	0.55818174	0.6514975	0.43757688	0.47202582	0.47775292
630	-1.6075882	0.22717517	-0.1674176	-0.4078159	-20.391479	0.56556062	0.68029766	0.43757688	0.59599802	0.60960207
631	-1.1877902	0.26107953	-0.1674222	-0.4323738	-13.584473	0.52976826	0.63187434	0.43757688	0.47202582	0.47775292
632	-1.126393	0.78265656	-0.0622764	-1.4101566	-25.988253	0.59431149	0.70085339	0.46215294	0.66635604	0.70256201
633	-0.769341	-0.3045319	-0.1674222	-0.4323738	-13.584473	0.52976797	0.63187405	0.43757688	0.47202582	0.47775292
634	-1.2876593	0.08771408	-0.1674222	-0.4323738	-13.584473	0.53973984	0.63184252	0.43757688	0.47202582	0.47775292
635	-1.3085301	0.28561211	-0.1476125	-0.5327346	-20.454346	0.53937446	0.61765068	0.44494931	0.50877781	0.51814271
636	-1.1007493	0.0874048	-0.1674222	-0.4323738	-13.584473	0.52970986	0.61371167	0.43757688	0.47202582	0.47775292
637	-1.0282542	0.02848395	-0.1674222	-0.4323738	-13.584473	0.50292941	0.59323857	0.43757688	0.47202582	0.47775292
638	-0.1707995	0.20727333	-0.1674222	-0.4323738	-13.584473	0.50292733	0.6145244	0.43757688	0.47202582	0.47775292
639	-0.1054571	-0.5522674	-0.1339085	-0.4158671	-8.259098	0.5626483	0.62133714	0.46120055	0.60378738	0.61484891
640	-1.2764221	-0.8605932	-0.1831498	-0.5054372	-34.632288	0.56694895	0.63655519	0.45580908	0.63755664	0.64774962
641	-0.0906087	-0.042327	-0.1674222	-0.4323738	-13.584473	0.54820559	0.64603817	0.43757688	0.47202582	0.47775292
642	-0.6722075	-0.1243281	-0.1674202	-0.4323489	-13.583642	0.54165809	0.6321371	0.43757688	0.47202582	0.47775292
643	-0.512176	0.32056055	-0.1674222	-0.4323738	-13.584473	0.54830418	0.6457609	0.43757688	0.47202582	0.47775292
644	-0.9286984	-0.1738723	-0.1674237	-0.4323717	-13.582788	0.56817941	0.67272628	0.43757688	0.47202582	0.47775292
645	-1.1207158	0.28927894	-0.1674218	-0.4323799	-13.583655	0.57064135	0.67660942	0.43757688	0.47202582	0.47775292
649	-0.628181	0.37416474	-0.1674222	-0.4323738	-13.584473	0.56217875	0.66888017	0.43757688	0.47202582	0.47775292
886	-0.8593528	0.97884981	-0.1674222	-0.4323738	-13.584473	0.55589771	0.66917646	0.43757688	0.47202582	0.47775292
887	-0.3597786	-0.5295038	-0.1674222	-0.4323738	-13.584473	0.51773989	0.59347537	0.43757688	0.47202582	0.47775292
888	-1.2130787	-0.5386773	-0.1674222	-0.4323738	-13.584473	0.55591783	0.65865592	0.43757688	0.47202582	0.47775292
889	-0.225244	-0.3403064	-0.1674222	-0.4323738	-13.584473	0.5299632	0.63200786	0.43757688	0.47202582	0.47775292
890	-0.4249842	0.09834993	-0.1674222	-0.4323738	-13.584473	0.51773981	0.59347525	0.43757688	0.47202582	0.47775292
891	-1.2959195	0.2406708	-0.1674222	-0.4323738	-13.584473	0.55589448	0.65863573	0.43757688	0.47202582	0.47775292
892	-1.3658746	-0.0376945	-0.1674222	-0.4323738	-13.584473	0.56798793	0.66929558	0.43757688	0.47202582	0.47775292
893	-0.9308072	0.02868348	-0.1674222	-0.4323738	-13.584473	0.56802027	0.66887358	0.43757688	0.47202582	0.47775292
894	-1.0061726	-0.2945584	-0.1674219	-0.4359515	-13.427207	0.56239803	0.66336997	0.43757688	0.51503509	0.52338045
895	-1.1900374	-0.1911312	-0.1674222	-0.4323738	-13.584473	0.53000422	0.61475168	0.43757688	0.47202582	0.47775292
896	-0.9154985	-0.9088252	-0.1674222	-0.4323738	-13.584473	0.55600186	0.66926724	0.43757688	0.47202582	0.47775292
897	-0.8505421	-0.1029173	-0.1674222	-0.4323738	-13.584473	0.51777046	0.59359427	0.43757688	0.47202582	0.47775292
898	-1.2013106	-0.5835823	-0.1674222	-0.4323738	-13.584473	0.51782633	0.59270968	0.43757688	0.47202582	0.47775292
899	-0.7392986	-0.3027002	-0.1674222	-0.4323738	-13.584473	0.55598118	0.65872458	0.43757688	0.47202582	0.47775292
958	-0.1997759	-0.337079	-0.2196167	-0.620931	-13.148078	0.56134208	0.66653302	0.50282801	0.61286761	0.62877898
1009	-0.4035309	1.75136965	-0.2784659	-1.7414964	17.9623633	0.54799789	0.6703617	0.27793523	0.34278068	0.510014
1113	-0.0825211	0.64750205	-0.0817804	-0.789956	28.1493805	0.42892549	0.58468878	0.34717507	0.3895065	0.40109805
1114	0.07402815	1.31482137	0.20946547	-2.105873	67.0092597	0.47116807	0.59628667	0.37302086	0.39260334	0.41817972
1116	-0.1078673	1.3858797	-0.1209553	-1.7776145	24.6150998	0.4422387	0.60522565	0.39640252	0.42524683	0.43332215
1117	0.03243093	0.94064355	-0.1209553	-1.7776145	24.6150998	0.47759382	0.62026922	0.39640252	0.42524683	0.43332215
1118	-0.0241156	1.0973594	-0.1209553	-1.7776145	24.6150998	0.54431729	0.60535077	0.39640252	0.42524683	0.43332215
1136	-0.0022817	1.42915781	0.73225469	-0.5918019	7.90971191	0.55629616	0.72269559	0.58438359	0.69964132	0.79835753
1267	-0.3452418	-0.2578499	-0.2029805	-2.0051827	-18.819369	0.56548453	0.6877324	0.84899861	0.92089008	0.92791353
1280	0.47853484	-0.1476837	0.52624547	-2.2350334	67.8192361	0.63934007	0.78425565	0.90497916	0.94383206	0.94763488
1305	0.23226566	-1.4799024	-0.0211687	1.49098032	-30.021374	0.52452558	0.67269371	0.82888172	0.92802837	0.92838616
1312	-0.2373184	0.17893397	-0.4643688	-1.3730577	-3.4815043	0.48418989	0.60544671	0.63234284	0.79587267	0.8048839
1313	-0.85951	-0.4353238	-0.427775	-0.6881466	-18.94782	0.47944146	0.59619092	0.70585657	0.84130015	0.84805396
1318	0.50340302	-0.5972245	0.20982493	-0.3242546	8.48173686	0.6791684	0.67593723	0.77073243	0.84661138	0.86077909
1319	-0.1146877	-1.0954844	-0.0561097	-0.7627892	18.0217226	0.64054578	0.6193951	0.78132396	0.84809418	0.86187548
1321	0.14301291	-0.4835131	-0.2878703	-0.425232	3.45816661	0.60539406	0.6117207	0.74193341	0.81911174	0.83137713
1322	0.67201664	0.43540119	-0.0953835	-0.3325225	-83.689972	0.63154148	0.5999876	0.78422715	0.85892844	0.87352898
1328	-0.3704802	-1.6278227	-0.1005385	-0.2810697	-7.4316846	0.54237212	0.59275582	0.66022709	0.77002527	0.78558916
1341	-0.3171042	1.27659081	-0.524821	1.34297092	-27.740764	0.34516606	0.60762856	0.64172521	0.6949574	0.70165417
1342	0.31630861	-0.1714948	-0.4644866	-1.2621869	-10.477623	0.55990578	0.75297851	0.82999391	0.85860819	0.86330188
1390	-0.1061858	0.85294753	-0.1935368	0.61140173	19.6259607	0.42724677	0.6085221	0.76912903	0.82836148	0.83652398
1391	0.17751088	0.7920911	-0.0839835	0.70301363	-27.905136	0.4790572	0.69890083	0.9001955	0.92625114	0.9306231
1393	0.22064536	-0.1908921	-0.3339084	-0.9237049	2.67687071	0.43263126	0.63829654	0.76079635	0.81406599	0.8215978
1394	1.73339955	0.11869438	-0.2498454	-1.9475609	-18.45913	0.4853255	0.69509062	0.89701159	0.92407956	0.92859216
1401	-0.6904175	-0.6149746	-0.6084839	-2.0317868	14.6515977	0.37469253	0.63105794	0.87382945	0.90771494	0.91222622
1404	0.18794027	-1.6657916	0.34488871	2.24569237	4.89865962	0.40396601	0.64494926	0.88888903	0.91954839	0.92422671
1406	0.04475006	-0.5462763	-0.2638771	-1.7851537	2.3703871	0.36733618	0.64038701	0.89689774	0.92652106	0.93370512
1408	-0.7358925	0.30177661	-0.8706475	0.8231577	59.961107	0.47811865	0.67967976	0.90526009	0.93369373	0.93861892
1409	-0.2371989	-2.5113114	-0.333148	-0.0044249	-10.269187	0.46530424	0.66907767	0.91119192	0.93832197	0.94285361
1412	0.22729056	0.8984043	0.07856771	-0.158725	-3.680601	0.57419763	0.75321668	0.91447335	0.93819469	0.94242917
1413	-1.0016756	0.93590531	0.10788068	-1.3843686	-46.080202	0.55048566	0.73213811	0.91111008	0.93642949	0.9416804
1415	-0.4206465	-0.4880604	-0.5806182	-2.855385	65.7472065	0.40118722	0.59747472	0.79638634	0.85522676	0.86327787
1416	-0.6219921	0.7659618	-1.1074186	-1.7905349	19.3556181	0.5314919	0.73899056	0.90767509	0.93348056	0.93763832
1417	0.19004812	0.77934858	0.14504127	0.69302694	-2.4202747	0.54064969	0.70830851	0.90824111	0.93544708	0.9397783
1419	0.75902731	0.55480046	-0.4710835	-0.6321022	14.0188034	0.49582866	0.67582338	0.89263218	0.92434281	0.92917471
1425	-0.1754531	-0.402331	-1.0401402	-2.5322009	12.9529639	0.42120452	0.63487374	0.90063296	0.93215102	0.93729289
1427	-0.4053911	-0.0634825	-1.0531863	-3.5092238	46.736652	0.58443288	0.74840286	0.90810902	0.93533404	0.93971181
1429	-0.2455979	2.11316817	-0.6478364	-3.4875027	-59.26539	0.51461536	0.68847494	0.89031792	0.92404256	0.93014417
1430	-0.7208179	1.6031582	-0.5609967	1.96121335	21.7625711	0.47119631	0.66068391	0.90155137	0.93242279	0.93713502
1431	-0.6646999	0.1662488	-1.1904455	-1.1948521	11.2737671	0.41948572	0.61464603	0.89199369	0.92730583	0.93242009
1435	1.02681723	0.42352544	-0.5016072	0.67900566	60.2472418	0.62931411	0.78009425	0.91900812	0.94317708	0.94727244
1438	0.96878693	0.99057813	-0.5630577	-2.9495173	-35.36269	0.44315972	0.61500909	0.90236943	0.93407885	0.93913601
1441	-0.4571751	-0.0924746	-0.4167129	-2.5040193	6.34922592	0.58378595	0.71930564	0.87635264	0.91114877	0.91713621
1443	-0.5054428	-0.0765185	-0.8109547	-0.4457642	53.0558034	0.53116988	0.7062154	0.90451084	0.9345646	0.93921124
1449	-0.0251638	1.40152682	-0.93685	-2.2886258	-20.235142	0.46990325	0.63891983	0.89070277	0.92499602	0.93093527
1452	-0.2848957	0.31148053	-0.6084172	0.04465942	48.0909264	0.48728084	0.66624301	0.89660734	0.92851276	0.93453134
1455	0.73510944	1.13510889	-0.3139714	-1.8180338	37.3096542	0.41661053	0.63665548	0.90014029	0.93237559	0.93759251
1457	0.77699476	-0.4299686	-0.2272762	-2.5081795	57.4166408	0.54728797	0.70779176	0.89893365	0.93047034	0.93564481
1460	-0.6507387	-0.5075989	-0.751244	-1.3636116	72.8452454	0.58872201	0.73279299	0.91099583	0.93831998	0.94266688
1462	-0.7099698	-0.6127392	-0.1422892	-0.198812	23.8349577	0.49832873	0.64252236	0.89673859	0.92864049	0.93309853
1471	-0.4698658	0.91879337	-0.3945762	-2.7056309	2.70516403	0.46019844	0.64256673	0.91736902	0.94404504	0.94806128
1472	-1.4318071	0.91535708	-1.0566965	-1.0196422	64.9842181	0.4974982	0.64692487	0.71524796	0.74914593	0.75454491
1478	0.29315057	0.87739029	-0.3037154	0.48614048	8.30478091	0.56262995	0.68899515	0.90069057	0.93046009	0.93556781
1479	-0.828262	0.60151126	-1.1450289	-0.6399732	10.6366456	0.38290988	0.56255563	0.61209695	0.65922893	0.6666225
1480	0.39974583	0.83669583	-0.3551694	-2.0173934	32.8846965	0.44139119	0.56161022	0.80469207	0.86155711	0.87145698
1481	0.72084334	-1.0749496	-0.6243436	0.04534828	48.2927815	0.51292499	0.67153923	0.73967314	0.77874042	0.78634029
1483	0.30869904	-0.5743083	-0.6178539	-1.571784	69.305885	0.47280319	0.64378669	0.90526727	0.93524638	0.93981253
1489	0.87165373	-0.2865919	-0.4274512	-0.7048208	-0.3261824	0.41752076	0.60020436	0.71350328	0.78376877	0.79400329
1491	0.08952954	-0.5639736	-0.4919385	-2.6070099	-12.019537	0.41831298	0.61250184	0.89734481	0.93074698	0.93577352
1492	1.74804085	0.12600177	-1.0473979	-1.6586691	-11.857752	0.40413862	0.60303077	0.69908738	0.74417369	0.75077979
1495	0.7354797	1.0891178	-0.1154359	-0.2454504	64.5039035	0.57467716	0.71679641	0.91293915	0.93919633	0.94347523
1496	0.10216661	0.57436144	-0.3806906	-0.8023614	40.5218366	0.43534312	0.62963189	0.67187088	0.7143945	0.7218955
1499	-0.1970353	0.94602549	-0.5718943	0.34360065	28.8222467	0.42767441	0.60006366	0.67100955	0.71113977	0.71696205
1500	1.08008387	-0.0640597	-0.8629809	-0.0439695	1.07451223	0.47646698	0.60727047	0.68517349	0.72664375	0.73317022
1503	0.28712141	1.00736922	-0.950264	-0.5723117	56.6346534	0.41305528	0.60199582	0.89071811	0.92567453	0.93107387
1504	-1.0464947	1.14663445	-0.7926984	0.3835501	24.8910576	0.5029641	0.68733287	0.74121162	0.78480312	0.79100541
1507	0.55281942	0.64732785	-0.4309268	-2.2407136	71.1074963	0.43771915	0.5912872	0.90583338	0.93595832	0.94077734
1508	-0.1293802	0.2722411	-0.5026577	-1.8480879	91.0262035	0.42104133	0.60628488	0.91110479	0.93880076	0.94382795
1509	-0.1276368	0.42413103	-1.0051917	-2.0853757	24.4166043	0.43390359	0.62135812	0.67686491	0.71268509	0.71834879
1510	-1.1493984	0.58906393	-1.0340181	-0.6727042	1.20948766	0.48260505	0.6343507	0.68557408	0.72156022	0.72709871
1511	0.66168851	0.61892761	-0.2303868	-1.4776066	48.0541197	0.59526127	0.72469241	0.80900041	0.85516169	0.86190515
1512	0.22922524	0.32937343	-0.8663652	-3.3834468	20.521633	0.47957537	0.65078416	0.90900891	0.93768373	0.94217386
1514	-0.5607774	-0.2514607	-0.6897445	-0.6363316	3.44363321	0.41034086	0.55752812	0.59250362	0.63504553	0.64160975
1516	1.3100678	0.88697244	-1.1168387	-2.4667381	5.57166715	0.43499791	0.60778405	0.71077155	0.74784318	0.75338718
1517	0.30545028	0.83951612	-0.0687974	-0.1373774	83.2754426	0.55209978	0.67849395	0.89885826	0.93005718	0.93482522
1518	0.61605139	1.26873635	-0.7894772	-1.0623836	-15.132154	0.4590134	0.62883097	0.71860026	0.75821286	0.76358879
1519	0.4995041	0.19971974	0.25449224	-0.599399	57.2751907	0.47459209	0.62959858	0.83890637	0.88375358	0.88959658
1520	-0.4384432	0.66796622	-0.9968408	-2.0345656	-8.9128058	0.39777171	0.60001374	0.68074115	0.73115428	0.7383667
1521	0.3656931	1.80021082	-0.2997617	-3.7309875	35.7073456	0.48484286	0.64135622	0.86378776	0.90313907	0.90891258
1522	-0.2388163	0.4923039	-0.5489018	-2.7693484	-7.106536	0.50802515	0.67079626	0.90383591	0.93340923	0.9381765
1523	1.05509073	0.57191809	-0.2997413	-1.5756182	-42.777855	0.47482535	0.62895461	0.70250295	0.73915875	0.7450022
1525	-1.0103189	0.40524976	-0.67925	-0.6222256	109.641842	0.47514354	0.64449822	0.91380697	0.94087863	0.94540741
1526	-0.9100115	-0.2492606	-0.6061511	-0.9764674	44.8546447	0.39010663	0.60141016	0.64801772	0.68278293	0.68815603
1527	-0.0721424	-0.2254393	-0.4071668	0.72980418	24.4829606	0.40896701	0.6189183	0.67862131	0.72215795	0.7282298
1528	0.1914318	-0.4123521	0.08050521	-1.2274848	35.3470909	0.49052983	0.63470386	0.91038612	0.93835114	0.94294842
1529	-0.0584127	0.39787191	-0.6999178	-3.7202958	120.813937	0.5237588	0.65025708	0.8995279	0.93066155	0.93571362
1530	-0.1752493	-0.589556	-1.3345096	-2.0424195	12.3451418	0.39405599	0.59550658	0.66491294	0.70356117	0.70981868
1531	0.99106751	0.84345986	-1.1625419	-1.4065392	87.6216067	0.49670491	0.67833759	0.89208321	0.92571066	0.93070693
1536	-0.5131897	0.0913453	-0.9199568	0.55412182	17.8791085	0.48199854	0.65390262	0.7219355	0.76168845	0.76775482
1537	0.15143579	-0.1254639	-0.5203984	-2.0032311	-0.1067072	0.4107034	0.59114479	0.65178188	0.69624303	0.70413237
1538	-0.8175562	-0.2148692	-0.4309596	0.03182728	87.9357954	0.46031804	0.63930328	0.75704163	0.81122253	0.81998626
1539	-0.1974131	0.75999934	-0.4994803	-2.662436	134.811758	0.47471687	0.65345166	0.83652319	0.88193032	0.89135521
1540	-0.0471832	0.92375417	-0.2637998	-2.3704887	36.3373357	0.41673071	0.6040057	0.7565572	0.8170406	0.82608008
1541	0.18245601	0.12616218	-0.3568061	-0.4969519	73.1301976	0.40268539	0.61234692	0.76484893	0.82435374	0.83301113
1542	-0.4591409	-0.014083	-0.6643234	-2.6357519	51.0089156	0.49426722	0.68713099	0.78091154	0.83145572	0.83927549
1543	0.30502504	0.59252619	-0.3880442	-0.0100329	81.5216873	0.49468104	0.64785648	0.77502038	0.82143613	0.8288444
1544	-0.9219112	0.81244463	-0.7577038	-3.775496	37.7982633	0.4640278	0.63478295	0.77037639	0.82038854	0.82818885
1545	0.1243659	0.55531042	0.06292743	-3.3688821	28.8246671	0.48305139	0.66815261	0.79292999	0.83869481	0.84580422
1565	0.62654731	0.67050541	-0.3852197	-0.4261495	-2.3511192	0.66959035	0.63412693	0.72914672	0.80751856	0.82369018
1588	0.06536591	0.31819831	-0.3262583	0.48170635	-17.215094	0.4318977	0.63707998	0.68828285	0.78436584	0.8095218
1591	-0.2066447	0.35733441	0.21730896	-0.2200933	-16.834895	0.645316	0.62692388	0.6827444	0.78394505	0.79975907
1592	-0.8592333	-0.777472	-0.1610321	-2.1508996	8.88011825	0.48841757	0.65468075	0.77801555	0.87245953	0.8790717
1598	-0.1260054	0.12310955	0.28580414	-0.2947722	-104.02766	0.59024816	0.56353657	0.7088126	0.73387739	0.82344386
1601	0.5378736	-0.1032606	0.17130268	-0.2651532	-30.571796	0.44585729	0.64006568	0.75880613	0.84316526	0.85273366
1603	0.55978615	0.11627581	0.44506646	-0.9014888	24.3822712	0.6621358	0.64135057	0.74184003	0.82012325	0.83334254
1619	-0.897255	0.36848166	0.04642272	-0.5822129	2.90662788	0.4150801	0.62739704	0.34669506	0.82254859	0.82933114
1630	-0.6446725	-0.1555032	-0.0244627	-0.7503889	-3.3523425	0.41398268	0.61333139	0.24274838	0.83151743	0.84208014
1656	-0.0723082	0.18420294	-0.1219229	-0.5230225	51.7740272	0.40177972	0.62957162	0.23606743	0.82824698	0.83952046
1669	-0.7778905	-1.5845968	-0.4734899	-0.6634265	19.8557299	0.39973765	0.61425513	0.28619422	0.82891637	0.8409386
1680	1.05069371	0.14841645	0.34753332	-0.6096472	9.57377899	0.48452163	0.63251546	0.85088267	0.92557468	0.93122337
1683	0.05585253	0.59414299	-0.0593358	0.54640007	-9.5194679	0.64692465	0.63766193	0.76142206	0.83754278	0.85143791
1684	0.15718925	-0.5346405	-0.3254516	-0.1356294	-15.284184	0.60506986	0.57836112	0.70646347	0.80415458	0.8188412
1686	-0.3375124	1.39768868	0.63082546	-0.9079364	-38.480534	0.71035895	0.69924414	0.78386191	0.84745613	0.86384562
1687	-0.1812619	-0.2781835	0.46312583	0.53739701	-4.5891338	0.63782104	0.60535255	0.73955058	0.81894667	0.83699567
1691	0.73745844	1.08348675	-0.0980934	-0.0232511	-51.093456	0.61721876	0.59774844	0.69821497	0.79040383	0.81045619
1693	-0.2709834	0.49444558	0.80782733	2.2045876	3.84218203	0.56145134	0.55728624	0.63696281	0.74669672	0.76382067
1694	0.33195233	0.12391477	0.48778308	-0.4934234	-66.015377	0.53444441	0.55243017	0.66614565	0.7315061	0.78897774
1699	0.53947631	-0.3249421	0.46577748	1.70757148	-5.7247819	0.65214102	0.60653169	0.66115536	0.74209663	0.78772697
1700	0.27796228	-0.0574834	0.00435621	0.85676448	28.9659408	0.73179239	0.69565723	0.75069171	0.79999749	0.84211943
1701	0.3872575	0.17499104	0.43363424	0.83959778	61.7758716	0.61898121	0.63737489	0.76563071	0.83847889	0.85709136
1713	-0.1650113	-0.2058334	0.43290562	-0.1202047	-2.0698266	0.95519235	0.81105702	0.8666295	0.89921674	0.92476611
1739	0.59138731	0.45983238	-0.1236907	0.15970493	-7.9197254	0.42619723	0.55871295	0.41131695	0.81090881	0.8351012
1741	0.20063829	0.1800143	0.46602833	1.22398691	58.117956	0.67969913	0.63898433	0.68224659	0.7767526	0.79217453
1742	-0.4715049	-0.3804693	0.56866407	-0.7774128	3.76835865	0.57312707	0.56842533	0.65924486	0.76638416	0.78459746
1744	-0.7176364	-0.142038	0.8689533	0.12471577	-18.308822	0.58004414	0.70750395	0.81885147	0.87851734	0.88648302
1745	0.19824094	0.97504256	-0.0689286	-0.7050588	-8.0515634	0.50696338	0.68678046	0.79807885	0.86645743	0.87130573
1746	0.61614865	-1.481795	-0.2892727	-0.8101413	-41.921534	0.43084225	0.61992591	0.403346	0.44094793	0.6062884
1747	-0.174483	-0.5130397	-0.2943703	0.48448843	2.32713715	0.47682096	0.65325865	0.40920188	0.43239551	0.64914307
1748	0.29305837	-0.2500188	0.29065494	0.64836679	33.2958732	0.55868394	0.53769346	0.71077679	0.79004057	0.82165012
1749	-0.2728422	0.29650208	0.44112306	0.54542567	-34.645087	0.43961161	0.62418238	0.76817575	0.85291708	0.86133087
1750	-0.2470361	1.06657579	0.07008348	-1.1123988	36.5943187	0.60407082	0.5565971	0.70297524	0.78225737	0.81543262
1751	0.48310771	0.57717933	0.52520823	-0.4529657	27.604302	0.65593715	0.59404976	0.85810283	0.90856767	0.90095679
1753	-0.3474994	0.27893416	0.31637624	0.15517253	0.974821	0.43743848	0.63375445	0.79942813	0.87470008	0.8826219
1754	0.10506481	0.38713922	-0.0867829	-0.926775	-25.155567	0.44648523	0.64999119	0.80093031	0.8694207	0.87679587
1755	0.63695657	0.55490761	0.06398963	-0.9939718	-5.1154627	0.48994629	0.64489431	0.73727554	0.8258394	0.83677904
1756	-0.1224097	-0.3607857	0.04172079	-0.896084	26.8311907	0.49728644	0.61816094	0.72039979	0.81028164	0.82170113
1757	0.02527621	1.3253607	0.22104281	-1.6098724	1.20253129	0.47041693	0.62753362	0.77549233	0.84843529	0.85703056
1758	0.16074225	0.58335773	0.23127628	0.41698671	-8.4317448	0.60193238	0.5528775	0.54112736	0.67334192	0.69029209
1760	-0.2104875	0.11806833	0.10772174	-0.1256503	-18.264439	0.53192652	0.56494787	0.5318856	0.65328086	0.67506211
1761	-0.008787	0.40085765	0.19992332	-0.0312742	-43.881698	0.6338072	0.59933946	0.56945023	0.68888496	0.70960717
1762	-0.3623724	-0.644403	0.840323	0.40652937	16.2600127	0.59365915	0.55223269	0.60083468	0.71677626	0.73580074
1764	-0.3275506	-1.1416739	0.35594426	-0.1575261	58.6615612	0.43826124	0.63716355	0.77039607	0.85325691	0.86298011
1767	-0.0504949	0.38631407	0.55390404	-1.344462	-19.858709	0.57612402	0.7343035	0.83911048	0.8918033	0.89786141
1768	-0.176636	-0.0784278	0.14555562	-0.347613	-43.83363	0.58735367	0.54379666	0.5370954	0.67125544	0.68849148
1769	-0.5166936	0.15645586	0.82309087	-1.6390259	-18.464769	0.50788887	0.66572723	0.79869111	0.87143678	0.87930023
1771	1.63420725	1.00125076	0.15930271	-0.2548249	18.72493	0.49022154	0.66219623	0.81340041	0.91339329	0.92052042
1772	-0.1886531	-1.1513632	0.34437306	0.62972831	-13.537965	0.44977375	0.62976933	0.79676724	0.87103881	0.87878273
1773	-0.557823	0.35003025	0.13947235	1.08866187	-4.7065739	0.44070865	0.61791977	0.79224434	0.87165911	0.87933439
1774	-0.4916429	0.4215642	0.21823365	-0.2140687	-41.897044	0.51511385	0.62341056	0.8215806	0.88730677	0.89428748
1777	-0.2603654	0.93595602	-0.192354	0.1959167	13.7974632	0.49806649	0.68899921	0.80370107	0.87824903	0.88566093
1781	-0.7239995	0.75324159	0.44860511	-1.0373933	-6.7179597	0.69044969	0.5702423	0.55453121	0.67644489	0.69276025
1782	0.37957009	0.37789633	0.39374692	-1.1790647	-24.664567	0.56106786	0.58658937	0.55541932	0.67536692	0.69186691
1783	0.99759612	0.85083497	0.06738879	1.89229511	6.62037323	0.46467331	0.63241394	0.79306246	0.86995581	0.87974924
1784	-0.1777652	-1.4468468	-0.7029484	1.76135176	21.2995581	0.56545665	0.5930447	0.53497134	0.67042262	0.68782164
1786	0.18653007	1.02971465	-0.6335414	-0.8538102	21.3213469	0.5099656	0.66935985	0.76290608	0.8386795	0.84719019
1787	0.13924999	-0.197807	0.61188159	0.97090913	-10.276275	0.48360455	0.65972765	0.76777992	0.86046942	0.86508113
1789	-0.0882463	-0.9014434	-0.5588992	2.86242353	-9.504297	0.44057905	0.61196009	0.75452193	0.84251714	0.84831247
1790	0.18337331	0.51595914	0.16688026	0.10984209	0.72402429	0.55181789	0.6669727	0.86333768	0.91048723	0.90154727
1791	0.20995395	0.46972143	0.16662372	-0.5107737	22.7070179	0.55788977	0.67660941	0.7954782	0.85846915	0.86326554
1795	-0.0067216	-1.1951905	-0.0924344	-1.0993745	20.1660014	0.4249111	0.61745965	0.70738601	0.80596379	0.79900615
1798	-0.2509891	1.81923216	0.50113061	0.372108	-19.780207	0.67188083	0.74527549	0.824266	0.87635262	0.87465145
1799	-0.0429747	0.19447496	-0.0403724	-1.6553892	6.74173818	0.47376689	0.62054728	0.77682965	0.85360625	0.85235299
1800	-0.2508721	0.58901779	0.4891755	-1.3676443	19.5340105	0.54104847	0.65161254	0.77119427	0.84464552	0.8459107
1801	-0.0355812	0.81078599	0.063446	0.19652538	2.61436871	0.55642667	0.63095642	0.77720654	0.84963056	0.85157856
1803	-0.1413703	-0.3061201	0.01022853	2.35754131	-47.038539	0.69814695	0.57197203	0.54360538	0.67243247	0.68906085
1804	-0.0380273	-0.549257	0.16293577	1.84715154	-17.704207	0.79459196	0.8649568	0.94834918	0.96616323	0.96869789
1805	0.74706814	0.8277842	0.09508605	-0.4859674	-15.485522	0.68519844	0.80552942	0.89215938	0.94562568	0.95120607
1806	0.38665887	1.09134921	0.13752631	-0.5384907	-9.5603943	0.65963693	0.7928471	0.88138195	0.93573138	0.94144171
1807	0.82804065	1.38547851	0.12424384	-0.3984052	-3.00469	0.58665781	0.72546652	0.83258842	0.92151502	0.92879224
1808	-0.148606	1.32874425	0.19522946	-0.8783323	7.83808217	0.59966796	0.72316008	0.85985199	0.92045784	0.92837456
1809	-0.2265276	0.08667047	0.00479842	-1.2503665	-11.388398	0.44074738	0.62207893	0.74344436	0.83280454	0.83842736
1810	-0.4414336	-0.410971	-0.0925294	-0.3646445	-28.181504	0.38160983	0.59293967	0.69888997	0.80860975	0.82048013
1813	-0.6981007	1.25633227	-0.2321044	-0.1765343	-30.413328	0.45898713	0.61894785	0.75529237	0.8399512	0.84625888
1816	-0.2500535	-0.0726209	0.37352001	1.04326444	-49.277748	0.40833128	0.56364211	0.54617018	0.66941091	0.68780965
1817	0.26822748	-0.3810007	0.5319239	-0.8379323	24.799631	0.49106833	0.62234361	0.72130045	0.79980945	0.81030942
1819	0.15367723	1.50659306	-0.3103138	-0.4283132	-28.854674	0.44458991	0.65162705	0.75841628	0.84858775	0.85668011
1821	-0.2699765	-0.6558949	0.07280678	0.31484026	-28.772202	0.60096656	0.60077118	0.44097959	0.6924111	0.70870871
1822	0.2038361	1.97006455	-0.9039331	-0.4314918	1.16215194	0.4627962	0.63579172	0.73522389	0.81852059	0.81736789
1823	-0.1090672	1.31224599	-0.7813682	-2.8871493	-5.9958048	0.5460088	0.68369272	0.81306693	0.86400966	0.87708322
1826	-1.3902583	1.94727869	0.12666394	-1.3518658	-6.3454643	0.44893571	0.64663002	0.77622035	0.85731272	0.86724634
1827	0.37356619	-0.0631267	0.15037464	1.81683491	18.5972356	0.86416237	0.91316821	0.9551216	0.96919536	0.9717953
1828	-0.3059726	0.70907909	0.25955057	-0.0479126	35.2432243	0.91675176	0.72102917	0.84210673	0.87749456	0.91996621
1829	0.08790784	0.30210049	0.59037886	1.94057795	-50.177198	0.73344601	0.73473364	0.73170668	0.79915657	0.82109911
1831	0.13161262	-0.0808081	0.73042691	1.52977346	29.8330444	0.48400594	0.6392368	0.79844412	0.86289405	0.87127989
1833	0.09237111	0.9940784	0.73690839	1.42681084	0.80044565	0.55358981	0.68366768	0.70289501	0.78962948	0.80379489
1835	0.39870447	0.00025428	0.49994899	-0.9400669	-28.849628	0.51660437	0.66412088	0.79168036	0.86786763	0.86790771
1836	0.44601029	0.6045964	0.80275745	-1.3692644	-41.435111	0.53363277	0.67587276	0.77454908	0.84649843	0.85554665
1837	1.07658199	0.67305187	0.16534984	0.72473839	-18.725249	0.50880049	0.64806584	0.76161617	0.83454622	0.84333482
1838	-0.6604844	-4.783e-5	0.81326012	2.17307056	-2.1357565	0.61580255	0.72617958	0.90361006	0.93816122	0.94071889
1839	-0.5253338	1.04886021	1.11876496	0.97934768	-3.8001101	0.50005839	0.65833124	0.78659891	0.85496211	0.86029156
1841	-0.6491173	0.95482757	0.91003465	-0.4858362	-32.706123	0.55087458	0.66294784	0.78958487	0.85530489	0.86348048
1842	1.09038148	0.93958021	-0.0318	-0.2597644	-2.5681988	0.46774908	0.63687345	0.76181522	0.83787501	0.84838823
1843	1.18401082	0.2428232	0.89208071	-0.531863	-25.276947	0.5862473	0.67722705	0.71501015	0.79544447	0.80802353
1845	-0.4323777	-0.1399714	-0.7449582	-1.9333665	-40.70101	0.45447026	0.61759543	0.76945731	0.85419235	0.86245892
1846	0.16461294	-1.7037846	-0.1820153	-0.1512398	68.0327423	0.70145989	0.81936354	0.9472493	0.96551035	0.96850439
1847	-0.7649147	0.68542559	0.31845021	-1.0165836	-2.2949946	0.55458007	0.69648333	0.78163679	0.84931552	0.85824452
1848	0.20153221	-1.0079271	-0.0745254	0.84578584	20.9112305	0.66998048	0.65177381	0.71622571	0.7930205	0.80588853
1849	-0.0477907	-0.383973	0.72583843	1.50340739	17.4209018	0.5901315	0.71482543	0.82666047	0.88084278	0.88567204
1851	0.30517819	-0.0450323	0.86519434	1.86413728	-18.911247	0.68223831	0.65844438	0.75085265	0.82483349	0.84031417
1852	0.80992834	0.8132276	0.31953265	1.75668479	26.6541575	0.71643382	0.79719493	0.92634966	0.95238156	0.95604156
1853	0.55909354	-0.2148282	0.70917286	-0.3770833	8.54112094	0.45860554	0.63419094	0.72145634	0.80732918	0.81742784
1854	1.02489551	-0.4589006	-0.0672851	-0.798781	21.4697319	0.46095234	0.63549691	0.73517138	0.82278107	0.83238295
1856	-0.5836018	-0.639925	1.00889761	0.23182387	-53.351494	0.68832195	0.69556397	0.71768166	0.79390949	0.83091439
1857	-0.4540713	-0.5200421	0.90192105	-0.2550768	-53.151135	0.58686242	0.655224	0.71006598	0.78212703	0.81529734
1858	0.33628976	0.19483741	0.65143479	-0.2341015	-21.665461	0.50553552	0.65449508	0.79699744	0.86374234	0.87172935
1859	-0.2849585	0.7288844	-0.0442173	-0.1527329	6.62481832	0.42021428	0.58521486	0.33744011	0.89464035	0.90202564
1860	0.09497135	1.21938468	-0.7237132	4.21874905	-39.589628	0.58162734	0.62349162	0.55093725	0.67341362	0.69051295
1861	0.45110935	1.03372542	-0.0198195	1.55499623	-34.802895	0.56083262	0.62333112	0.55093591	0.67341825	0.69051295
1862	0.02839353	1.06460949	-0.686252	1.48205992	-2.7905447	0.65044996	0.62334523	0.55086923	0.67334012	0.69051295
1863	0.27416179	0.90222905	-0.3072519	3.3992686	-15.038808	0.56824319	0.62325353	0.61761689	0.73261232	0.74777151
1864	-0.1554586	-0.6474959	-0.5432257	1.02534679	-17.749344	0.56944713	0.62344813	0.41001126	0.67340025	0.69051295
1865	0.01906704	0.21464584	0.33134604	2.32750499	-67.522018	0.58586366	0.61505937	0.54513569	0.67030576	0.69092934
1866	0.05515275	-0.0133542	0.26448271	1.32808467	-85.778404	0.48953069	0.61522142	0.58284296	0.68917519	0.72344984
1867	0.18250364	-0.8875254	-0.299775	1.83744818	-4.7350705	0.55306587	0.6209802	0.60642745	0.70823732	0.74045548
1868	-0.2889125	-1.6997761	-0.2089027	0.70233242	-36.966341	0.51422568	0.60581362	0.54062892	0.67237732	0.68982289
1869	-0.4856749	0.23487336	0.10371318	0.06198086	-35.399413	0.63564721	0.61448859	0.56392892	0.6740693	0.70896202
1870	-0.9685039	-1.5735176	0.22026359	0.68298699	-51.249509	0.49830929	0.63329102	0.56408338	0.67398171	0.70886485
1871	0.1448613	0.71923874	0.74072841	-0.2907964	-18.142869	0.75944197	0.76120499	0.78201961	0.84015791	0.85570714
1872	0.69800469	0.15002528	0.01561676	1.98390525	-47.742789	0.65386586	0.65903549	0.66623921	0.75095124	0.78313642
1874	-0.7488822	0.29601013	0.20843522	-0.7897443	-0.8983438	0.42826376	0.61674282	0.73216534	0.82745084	0.83808719
1876	-0.3430563	0.19924449	1.18097187	1.06281007	-37.412779	0.47804679	0.64628527	0.77046135	0.84637596	0.85884395
1877	0.01896702	-0.3196431	0.14312728	-0.2405661	-1.6248642	0.83334977	0.90252664	0.95995264	0.97291805	0.97538309
1880	-0.1043062	0.79084747	0.80352258	-1.1869378	20.2440771	0.56659822	0.69226785	0.83168929	0.88701012	0.89339174
1881	-0.3173971	-0.5254515	0.91922792	1.31665183	-41.156048	0.72408923	0.80719607	0.9287125	0.95341302	0.9571183
1882	-0.3679381	0.87805168	-0.5163536	0.8511774	-0.7128136	0.44522887	0.6387672	0.7381294	0.81914866	0.82876043
1883	-0.6986037	0.16581062	-0.0442137	-0.1051199	44.3200785	0.44234692	0.63367408	0.33744011	0.79870492	0.81045977
1884	0.43849536	0.53981204	-0.3240652	1.04296215	5.68619695	0.632828	0.6822902	0.75184488	0.82290775	0.84168281
1885	-0.3473274	-0.9371638	-0.2850751	1.44661277	-18.975904	0.43002983	0.57743977	0.61010735	0.67130989	0.74262334
1886	-0.3045863	1.05559943	0.1657411	-0.6490766	-38.243268	0.48987833	0.67924733	0.76516488	0.84975519	0.85946918
1889	-1.6807783	-1.8185938	-0.3867174	2.20673799	-9.7726472	0.52979732	0.58596181	0.60735787	0.67043622	0.74193031
1890	-1.6819951	-0.5550682	-0.1893564	-0.1788529	-39.721497	0.53851528	0.60062112	0.60698909	0.67045026	0.74193031
1891	1.10274326	-0.536267	-0.4520893	0.14775796	-10.070798	0.5726669	0.61359112	0.62089871	0.73209977	0.74740123
1892	0.36088806	0.9851021	0.10923722	0.77307794	-10.67	0.47636059	0.68378127	0.26713783	0.85596242	0.86500191
1894	-0.0012295	-1.3120396	0.01033237	3.18592381	-11.782895	0.59333043	0.61206349	0.55356751	0.67277846	0.68956593
1895	-0.4316898	-0.079805	-0.0959045	0.98920742	-54.019526	0.5970626	0.69453047	0.70961172	0.79946079	0.8183295
1896	-0.6763721	-0.647988	0.60636443	0.61459644	-21.997585	0.59736244	0.61275415	0.54088657	0.6719325	0.68923264
1897	-0.3751324	-1.8434397	-0.2068079	2.54747136	-23.403653	0.59850885	0.62205364	0.59062451	0.7071786	0.72328813
1898	-0.9569302	-1.2205157	-1.0275038	1.08173181	-41.309359	0.52473282	0.6331696	0.6950167	0.72863613	0.75511158
1899	0.25984739	-0.1369646	0.52520009	0.05912702	30.6103365	0.52900543	0.69050294	0.79765052	0.86890192	0.87750266
1900	-0.2331517	0.58781614	0.22966454	0.26312157	-21.824121	0.35305959	0.43473111	0.58238532	0.63982335	0.65780383
1901	-0.0208648	0.17669984	0.4162528	-0.8945187	53.7202488	0.46759437	0.66514006	0.76456039	0.84619378	0.85694079
1902	-0.892247	0.99878327	0.24120944	0.13937242	-11.861879	0.37704656	0.48338726	0.61424306	0.66207545	0.68744169
1903	0.03863067	-0.6505914	-0.5083458	-0.1672569	-58.215589	0.59200363	0.61348292	0.54069887	0.66775755	0.6850579
1904	-0.682646	-0.7469766	0.20467334	-0.5370431	25.7658026	0.42286274	0.65449505	0.77796825	0.86105697	0.87036014
1905	0.34566533	0.21356487	-1.1700729	-0.3622628	29.5414113	0.80961161	0.66196289	0.77807577	0.84695393	0.86124464
1906	-0.7119599	-0.8816042	0.91971216	0.69643959	-35.209539	0.56755627	0.61181108	0.67210648	0.76586961	0.79084237
1907	0.02456369	1.31491103	-0.9607577	0.77825888	-39.469692	0.48885178	0.61440223	0.71206267	0.7947182	0.81784645
1908	-0.0404249	0.11046234	0.70717253	0.28918527	-16.38343	0.68374274	0.5885076	0.60884053	0.72550713	0.74395651
1909	0.00322338	-0.8415296	0.37947872	-0.0986699	2.97582976	0.54459985	0.59395929	0.67720064	0.77479989	0.7894738
1910	0.78539761	0.28261227	-0.5300678	1.03944926	2.52999733	0.66381096	0.70160406	0.75520882	0.8281589	0.8496907
1911	-0.444538	-1.3716601	0.38101078	1.04553916	-38.779161	0.55297335	0.61157991	0.54481765	0.67034918	0.68704043
1912	-0.3481643	-1.017302	0.75458167	0.63996168	-14.651473	0.53633806	0.61174004	0.54487841	0.670426	0.68704043
1913	-0.2590864	1.26555083	0.3754737	5.06384331	60.0508896	0.58284756	0.59978181	0.53043945	0.66188183	0.68160527
1914	1.69609666	-0.0980663	0.82656307	0.67311035	33.3476875	0.57328708	0.62798841	0.63256392	0.73790803	0.75275626
1915	-0.8734379	0.08271824	0.02445299	-1.137846	-16.088412	0.48555273	0.67546946	0.75145239	0.83896148	0.84917634
1916	-1.4291793	0.72658975	-0.0893652	-1.5593061	7.61153095	0.46554581	0.66264338	0.2419687	0.81672882	0.83017052
1917	-0.2215793	-0.3415909	-0.0834319	-0.9595629	14.3160515	0.54160088	0.6269195	0.61244296	0.71138195	0.76492003
1918	0.97060007	-0.7150791	-0.5632604	1.70696072	2.64026264	0.54347621	0.6157147	0.68935474	0.77728888	0.80470415
1919	0.21850354	1.15195695	0.38050034	-0.3676596	-27.258865	0.43888358	0.62348345	0.72274571	0.81789391	0.82978333
1920	-0.1912692	-1.1375433	0.11428635	1.68286373	-34.920983	0.5603716	0.60147049	0.54775832	0.66839873	0.68568614
1921	-0.6428486	-1.8624813	0.35491334	2.40555156	-11.168991	0.56594792	0.61712741	0.60107265	0.71697721	0.73340826
1922	-0.6844512	-0.6404485	-0.6867819	-0.6435304	23.6848769	0.57222234	0.66143901	0.66948519	0.76427937	0.79302495
1923	-0.4590162	0.63022496	0.43580483	0.13858133	-63.381842	0.67195963	0.68906108	0.72695632	0.79614977	0.81829585
1924	-0.1847685	0.21030347	1.1513519	0.50562662	-10.160637	0.53941432	0.60740368	0.65069475	0.75670391	0.77308251
1925	-0.5014205	-1.9248372	0.42311644	2.05417367	-36.00616	0.56714088	0.60069092	0.54122453	0.66923654	0.68600069
1926	0.16254142	-1.8687048	0.22513421	0.71756224	-3.2786838	0.55915038	0.60056899	0.54128312	0.66929589	0.68600069
1927	-0.6685194	-1.465199	-0.0764962	1.14093119	-53.831429	0.57633037	0.61139227	0.54663877	0.67013324	0.68690068
1928	-0.6364695	0.3966111	0.60212705	-0.7348623	-67.89766	0.58878365	0.66054612	0.63750456	0.73210742	0.77261906
1929	-0.4999771	-0.5235903	0.62846879	0.46054924	-59.15706	0.56063466	0.59606208	0.61455658	0.72703155	0.74338429
1930	-0.6222953	-0.5179822	-0.5528794	0.44114843	11.7206374	0.94750536	0.72259275	0.7877395	0.84198383	0.90348378
1931	-0.3085778	1.73623566	0.8869256	-0.1463553	32.9649993	0.92928393	0.54203222	0.69783218	0.77326648	0.87514097
1932	-0.0403786	1.7203585	0.09779256	-0.9145764	31.0314739	0.67917771	0.81198585	0.84213852	0.93909857	0.94595873
1933	0.58645663	0.65287951	0.03316503	-1.5888989	50.8670327	0.58908807	0.73276173	0.8175591	0.91383117	0.92095724
1934	0.73694705	1.27751258	0.03716573	-0.7425195	32.012399	0.52645267	0.71518759	0.3536623	0.84417957	0.85383039
1936	0.12216339	0.86019977	0.13493203	0.18479013	38.5430314	0.47250448	0.66435907	0.76941914	0.8448557	0.85517605
1937	0.13964626	0.10769973	0.48284965	0.1581065	24.6657956	0.57322676	0.7344806	0.63981333	0.80343333	0.82452393
1938	-0.4783893	0.27060934	0.35874116	-0.1726245	-42.905833	0.61616746	0.76323347	0.64166548	0.83110855	0.84782151
1939	0.11781719	-0.4215698	0.5480646	0.30145911	12.5094393	0.9544604	0.73795011	0.84411941	0.87508558	0.91391224
1940	-0.4522331	-0.4480058	1.30495953	0.10135469	-17.012442	0.9688739	0.8648864	0.87962658	0.90793008	0.9410624
1941	0.24526668	-0.8821689	0.86655524	-1.0829343	6.78032713	0.5783394	0.72885355	0.726237	0.83224367	0.84043037
1942	-0.4809576	-0.0431327	-0.1255756	-0.5627802	3.97243131	0.90005293	0.58735721	0.74716927	0.80723007	0.88115621
1944	0.09917477	0.39779669	0.68130584	0.55901864	-12.383606	0.96279098	0.84184906	0.88389656	0.89973909	0.93047641
1945	-0.7733438	-0.6811033	0.36289835	-0.5173215	1.20357755	0.42666903	0.61139632	0.66838924	0.79709064	0.81070054
1946	0.04255799	0.65045318	0.11611555	-1.2672214	1.23922781	0.92814046	0.70415704	0.81806624	0.86074504	0.89272205
1947	-0.372643	0.52817727	0.09360639	-1.1993969	33.8495776	0.42264452	0.61338425	0.71394958	0.8096592	0.82111065
1948	-0.4638078	0.1362426	-0.1587397	-0.0685561	-3.0218129	0.94543623	0.56603722	0.73039619	0.80918531	0.87273301
1949	-1.1982416	0.94804016	0.16410992	-0.7890963	56.9212797	0.50628858	0.69947245	0.78354508	0.85399568	0.86404608
1950	-1.2025839	0.71545575	0.09781798	-0.980697	54.0822652	0.44634437	0.62042889	0.80000175	0.88285916	0.89289736
1951	0.18233324	0.97715055	0.48190655	-0.7347068	-26.59739	0.94172983	0.78090153	0.86756667	0.90418769	0.91870956
1952	0.08693586	1.28162971	0.82343543	0.3642067	6.54559974	0.95477791	0.87011464	0.90599767	0.93327635	0.94113595
1953	-0.3779777	2.43988792	0.10537778	-0.7122966	50.9267583	0.67703894	0.80567098	0.89683468	0.9373251	0.94720121
1954	-1.4977066	-0.3794851	0.79158558	-0.8237934	12.9066819	0.74607435	0.85121437	0.71497034	0.83174884	0.85754175
1955	0.43538138	0.08245479	0.08750081	-1.394872	23.0042091	0.41150677	0.60841143	0.72594503	0.81962878	0.83102648
1956	-0.2188121	1.98350236	0.6698979	1.10203893	-23.404478	0.92972854	0.80992313	0.8660662	0.90713524	0.92477579
1957	0.45533349	0.4479427	0.5586472	0.197783	-18.018952	0.95584627	0.83687601	0.87416734	0.91496703	0.92916209
1958	0.37740114	0.05982855	0.70335462	0.9719721	-3.9646773	0.62035166	0.61345443	0.56882608	0.68005452	0.69508076
1960	0.39426607	-0.4332545	0.07263199	0.08352577	1.07045931	0.95403756	0.73610419	0.82813999	0.87960217	0.91875247
1961	0.06679084	-1.0875115	-0.1890727	0.64615646	-22.08214	0.51743088	0.6300267	0.68092197	0.73379646	0.74304978
1965	0.17709044	0.75382498	0.44271239	0.84418437	-17.654362	0.55391476	0.70380863	0.72015217	0.77926036	0.80816267
1968	0.52781157	0.43397206	0.9609009	0.55465426	3.10139879	0.56508566	0.70602264	0.79663282	0.85171244	0.85815818
1974	-0.4685146	-0.350211	0.74959564	-0.2137143	-13.602634	0.64732933	0.77978363	0.8991851	0.93310814	0.93724472
1975	0.47420984	0.08455878	0.41672782	-0.4010158	20.2566297	0.57587267	0.62359256	0.67084087	0.75936662	0.77272574
1976	-0.2304766	-0.5127392	0.19465641	-0.4585357	10.3652818	0.58665838	0.65103654	0.72321362	0.80238741	0.81972068
1978	0.23478523	-0.4453982	0.95849803	2.38372769	3.89827698	0.5609341	0.67837093	0.8893116	0.92784221	0.93404287
1979	0.31562735	-0.3070883	0.09716379	1.26827492	16.2077509	0.60044918	0.61966085	0.66280586	0.75999698	0.77815819
1980	0.04589297	-1.0737467	0.32251605	0.90197827	39.6632805	0.48637393	0.6439679	0.70669601	0.80056306	0.81192916
1981	0.48749394	-0.0378909	0.6990295	0.76221438	-53.461923	0.4919805	0.63167909	0.73071007	0.80313768	0.81169471
1982	0.16534028	-0.1284266	0.58126616	-0.0897503	-21.845338	0.53049171	0.66140714	0.77393987	0.83545318	0.84557214
1983	0.49630012	-0.1922278	1.03541655	0.31575151	-27.989035	0.64651082	0.69480048	0.75538391	0.82635725	0.84213204
1985	-0.6771822	0.77821593	0.65824099	-0.1306794	-4.840733	0.52968461	0.60846556	0.65364382	0.75675819	0.77201722
1986	0.12665327	0.66926871	-0.3383171	-0.4319587	-9.5777339	0.96113208	0.81045742	0.88240798	0.91993864	0.93319881
1987	0.53432632	1.57897985	-0.3986798	0.93072298	43.7857417	0.57835859	0.65079652	0.74828755	0.82720091	0.84407431
1988	0.15601567	0.45140315	0.37734605	0.67958939	2.27992832	0.4757596	0.63961289	0.7232414	0.80039849	0.81109883
1989	-0.8165578	0.10838191	-0.0881037	0.08518828	-28.547803	0.5316144	0.62171219	0.64707383	0.74375004	0.76592524
1990	0.64564093	1.27980627	0.60659799	2.33179642	32.7767528	0.57424586	0.61997802	0.60117553	0.71244746	0.72781942
1991	-0.4428051	1.00546168	-0.9174193	0.73540082	-34.537178	0.52225899	0.64346005	0.74735617	0.81590155	0.83830318
1992	0.30858521	1.03388299	0.18223734	0.75670863	1.78363207	0.64347083	0.6585701	0.74148583	0.81328918	0.82386385
1993	-0.1009383	0.27173489	-0.4621528	0.88855674	32.8378917	0.60641001	0.66630935	0.69361328	0.79001829	0.80258996
1994	0.46947513	0.73598721	-0.5613435	0.80820105	14.7065041	0.53007738	0.6233164	0.67551532	0.76729684	0.78862619
1995	-0.6364177	-1.1177113	0.499861	2.9593026	12.313071	0.57312118	0.6020058	0.54868187	0.67267836	0.68979194
1997	0.96337015	-0.2207405	0.6861818	-0.1179852	-30.659911	0.59681791	0.6644992	0.66762602	0.75472592	0.76828696
1998	0.48226585	0.28143855	0.70512428	1.34752552	11.0330834	0.63449856	0.6439366	0.64144639	0.74526553	0.76060648
1999	0.66877322	-0.4135767	0.18215701	0.29405707	42.9190479	0.45046582	0.621403	0.71485086	0.78978432	0.79912056
2000	-0.5420604	-0.0352208	0.50221992	0.10040144	0.96803127	0.47865874	0.6489694	0.74746544	0.82226537	0.83063648
2001	-0.4409396	-1.4364896	0.48673359	1.39103998	13.8547695	0.51297042	0.69358431	0.69502722	0.77297495	0.78226656
2003	0.88498922	1.73878435	-0.2306469	0.45205616	32.5718976	0.46630825	0.64341085	0.65642263	0.74736033	0.75875878
2004	0.32366502	-0.3168492	0.83105005	-0.060742	51.8977109	0.90196013	0.73030802	0.75005387	0.8160892	0.83386657
2006	0.61626433	-0.8242434	0.85310892	-0.0674172	-12.20791	0.48686935	0.63999094	0.62770098	0.70174818	0.69473389
2007	-0.8043594	-0.1762742	0.93267623	0.22953258	-10.579553	0.47566029	0.64754609	0.70045492	0.77086072	0.77170219
2008	-0.2352632	0.22453526	0.69660024	1.46700141	1.93980822	0.48135513	0.67497628	0.7605349	0.83157876	0.83943289
2010	-0.1491621	0.42452057	0.74047705	1.10479625	-5.5626064	0.49618352	0.63591761	0.73447195	0.80427177	0.80686816
2012	-0.3481279	-0.1397511	0.56454717	1.03583674	-35.49293	0.52677236	0.68357008	0.65753168	0.75791642	0.77146754
2013	0.46093525	-0.7763006	-0.1701265	0.27857349	-47.223069	0.5038574	0.63745402	0.63951484	0.73148456	0.75255128
2014	-0.0602069	0.83041914	0.54616754	3.5470035	-17.300586	0.45532957	0.62774211	0.64458035	0.74871017	0.77359437
2015	-0.457267	0.79715666	-0.713993	-2.1435893	11.649469	0.68977084	0.80122213	0.89937585	0.9252048	0.92950454
2016	-0.8928437	0.53078286	-0.4755935	-1.8917289	24.5396762	0.53488734	0.70363861	0.82882849	0.87115172	0.87728818
2017	-0.2869696	-0.8398158	-0.2588659	-0.0728573	65.3620135	0.46603845	0.64580358	0.75669825	0.81698108	0.82542041
2018	-0.1081781	1.67463226	-0.4209403	-2.1588386	23.3135946	0.42747561	0.59883684	0.74140921	0.79901683	0.80796936
2020	1.34927484	-0.3367938	-0.1406967	-0.7834548	-3.2722716	0.44241279	0.64471089	0.74289956	0.81221319	0.82133816
2021	0.51502506	0.95574303	-0.2527945	-3.173023	23.781272	0.46258715	0.65074098	0.78110843	0.84112253	0.84868645
2023	-0.8984068	-0.4642693	-0.8807506	-2.2834252	76.3918262	0.41414596	0.62795031	0.75089922	0.81807389	0.82639548
2024	-0.0194235	-0.2144656	-0.7625491	1.92320751	36.031657	0.52155326	0.70750457	0.84597933	0.88746174	0.89426052
2026	1.00767554	0.35751376	0.02456217	-4.1469887	57.8117117	0.47927647	0.61983278	0.76298902	0.81248869	0.82059368
2027	-0.8911702	-0.0141897	-0.4902676	-1.3128597	68.0665396	0.443313	0.635627	0.76268849	0.82187074	0.835774
2028	-0.2624355	0.3573776	-1.0038973	-1.8760814	95.5421151	0.47319104	0.66057609	0.80795728	0.8664882	0.87541295
2029	0.89857199	-0.1524472	-0.5254957	-4.5888405	39.0780667	0.44383337	0.65291441	0.8476685	0.88697702	0.89247726
2030	-1.0361922	-0.2276321	-0.5473981	-1.478278	54.8057469	0.45444488	0.6471812	0.74097702	0.80410568	0.8153946
2031	0.9971384	1.7874477	-0.1480519	-2.0145956	34.3170001	0.49747118	0.63131109	0.75413294	0.80550015	0.81383531
2033	-0.319052	0.81038678	-1.092267	-0.3857787	38.5023782	0.65778574	0.77832432	0.88140911	0.91196171	0.91613699
2034	-0.4662269	0.43254441	-0.9040811	-2.0780506	34.4257255	0.54465206	0.67322259	0.78180951	0.83183574	0.83875021
2035	-0.3428331	1.58609301	-0.4090587	-0.5229817	30.3789786	0.50878131	0.65340219	0.76259602	0.82113328	0.82877067
2036	-0.9518204	0.65012869	-0.941073	2.29635376	63.6901351	0.47982065	0.6294316	0.73140077	0.7977426	0.80633888
2037	-0.3721836	1.00993293	-0.4735172	-1.7137818	28.1558785	0.49621482	0.66658695	0.79669936	0.84909479	0.85602039
2038	-0.7742509	1.05699754	-0.6072648	-0.9664176	65.7185903	0.49514775	0.64955148	0.79736016	0.85723122	0.86499351
2039	0.01828828	0.7817222	-0.1026274	-2.5304409	-74.249589	0.6252214	0.76868833	0.89824504	0.92566906	0.93054177
2040	0.25895928	1.50857825	-0.0813864	-0.7595481	13.7095225	0.5922225	0.74527491	0.81191873	0.84966397	0.85591923
2041	-0.4686588	-0.1157269	-0.5337053	0.71676303	20.2159367	0.44376149	0.63077844	0.72958628	0.79781409	0.8062812
2042	-0.5651146	0.89374964	-0.0278294	-0.4030013	8.52661289	0.5648016	0.73590301	0.81641407	0.86809905	0.87481373
2043	-1.6469922	-0.0036809	-0.2147605	0.50674061	62.3847123	0.49189091	0.68200491	0.82901534	0.8766935	0.88353135
2045	-0.7232208	-0.4291706	-0.4778023	-1.6589244	106.420808	0.467795	0.66692979	0.75678139	0.81578804	0.82390881
2047	0.03852892	1.4814252	-0.7085891	-0.794753	-22.686889	0.5298262	0.7133929	0.83963518	0.88359405	0.88960356
2050	0.25370552	0.83323859	-0.4950671	-1.5511816	-5.3575115	0.57016676	0.7274647	0.87534669	0.90655671	0.91138342
2051	-0.4264978	2.56961577	-0.0461233	-0.6896814	60.655923	0.54681234	0.70371596	0.79275172	0.8444928	0.85160477
2053	0.44640355	1.6894582	-0.0508603	-2.2730593	24.1371412	0.51847043	0.69330508	0.79656502	0.8436114	0.85394457
2054	-0.1656945	-0.6362869	0.7445865	0.11868914	47.539464	0.45908677	0.64223004	0.71169096	0.7824644	0.7911628
2056	-0.1595792	0.80992843	-0.9382651	0.97510411	-15.204945	0.60700815	0.75606614	0.88253516	0.91453939	0.91947284
2057	1.38510118	0.50088878	-0.5913591	-0.9459994	5.47428985	0.42697072	0.62529233	0.70392056	0.78373064	0.79192767
2058	-1.1782122	1.09792012	-0.7145877	-0.7154966	0.02031105	0.50533736	0.70713495	0.79024226	0.85272808	0.86058938
2059	-0.2756402	1.15585206	-0.0300243	-0.209873	65.1741977	0.45595025	0.65616643	0.76731858	0.83131549	0.83950837
2061	-1.4255318	0.25350795	-1.4941913	1.32703099	15.2587456	0.42182897	0.6561179	0.7629274	0.8327087	0.84109955
2062	0.09394102	0.00255179	-0.2038325	-0.6005465	-4.6932568	0.40118791	0.62921988	0.76567693	0.83630165	0.84464689
2063	0.76078073	0.38933581	-0.3938887	-1.3100389	19.3432977	0.6276922	0.76965603	0.88571203	0.915463	0.9201074
2064	0.7643744	-1.0487954	-0.7223489	0.267906	1.37964891	0.39583147	0.61565141	0.71688739	0.78734846	0.79756088
2065	0.63774006	1.35824344	-0.3825533	-0.840429	26.46429	0.51922673	0.70212554	0.89506776	0.92317216	0.92804746
2068	-0.2548448	0.79430786	-1.1851523	-1.9770633	126.028113	0.4726788	0.67307408	0.77882998	0.82685435	0.83369566
2072	-0.8563425	1.00859596	-0.4392752	0.49163166	53.3201131	0.5308079	0.68446174	0.76269979	0.81297499	0.82018194
2073	-0.3493704	1.05338136	-0.6744918	-2.1627658	48.9867771	0.50971521	0.66355556	0.78323021	0.83542517	0.8424975
2076	-0.718776	0.70041487	-0.6264825	-2.8548186	20.9483684	0.5219611	0.66445477	0.80777638	0.84934785	0.8556294
2077	0.18688589	1.1028066	-0.6796835	-0.293181	33.088156	0.419818	0.63593483	0.7966087	0.85834244	0.86585648
2078	0.01490486	0.23349623	0.25449098	1.28378901	47.8053648	0.47033389	0.64974576	0.88768651	0.92000911	0.92525883
2096	-0.7880267	0.15979621	-0.311255	-0.4751995	2.28412529	0.47975028	0.68234993	0.779755	0.83736203	0.84487757
2110	-0.9586376	0.26960282	-0.8097292	-0.8674079	82.9805477	0.44666725	0.66365201	0.79976074	0.86169835	0.86932096
2112	-0.3407795	-0.2228944	-0.2198543	-2.3092821	115.326618	0.4452652	0.65484507	0.76953487	0.83619136	0.84674993
2113	-0.2960324	0.71248709	-0.8840053	-2.4158165	112.203716	0.47716364	0.67744087	0.81349362	0.85764477	0.86682502
2116	-0.629001	2.28504002	-0.5251214	0.16291076	-13.472554	0.44222821	0.64486842	0.73711343	0.80410285	0.81531439
2126	0.28573169	0.76985074	-0.6657185	-1.3262606	75.712572	0.46684346	0.63204981	0.76795504	0.82731606	0.83507083
2132	-0.577257	0.66345691	-0.1596774	-1.5832849	-14.459097	0.42685208	0.60730879	0.73915534	0.80061818	0.81006873
2133	0.72112004	-0.223563	-0.3686839	-2.3621885	43.8702007	0.37802181	0.5943409	0.73240741	0.80172469	0.81063417
2135	-0.6116333	0.78458482	-0.7116536	-1.6816209	-17.404454	0.43718558	0.61820755	0.7999486	0.85433897	0.8616246
2136	0.1927381	-0.8398623	0.07032755	-0.9081815	48.5110228	0.60850107	0.77356945	0.82570967	0.87968494	0.88694614
2137	-0.4865161	1.64912728	-0.6007582	-3.5991234	24.7055012	0.47426882	0.65888429	0.79743402	0.86045287	0.86885878
2138	0.30734848	-0.3626421	-0.033511	-3.7608157	-17.443248	0.47274695	0.6486523	0.75107448	0.82350831	0.83343906
2139	-0.5218362	0.4287556	-0.2172469	-1.1854043	6.29915459	0.45806429	0.64363376	0.82099503	0.88256743	0.89025481
2140	-0.8852881	1.94639466	0.23457153	-2.1035335	-7.0451542	0.52319822	0.66448675	0.80095172	0.85853344	0.86656655
2141	-0.837265	1.62931926	-0.1855668	-2.4681674	41.0133047	0.49899334	0.68012346	0.80978111	0.86530817	0.87298129
2142	-0.4220754	1.08843594	-0.6549255	-2.3801016	37.1458613	0.32556783	0.5262953	0.66346939	0.74677713	0.75702897
2147	0.76515841	0.9730671	-0.522477	-2.4616481	96.7135005	0.55552864	0.67998572	0.80418294	0.85316792	0.86019592
2148	0.47461913	1.67049377	-0.4250308	-2.3953386	14.2322468	0.51820362	0.66508096	0.79795533	0.85165854	0.85878146
2149	0.69966408	1.75781742	-0.6683227	-2.4212197	42.497539	0.45680821	0.62074159	0.74972184	0.80951591	0.81779525
2156	-0.0318747	0.65120797	-0.5763231	-0.3990433	18.2874155	0.47141144	0.63225313	0.78574419	0.8422889	0.84996937
2157	-0.1308353	1.56968796	-0.7261425	-1.9724835	2.32992715	0.53909312	0.67963601	0.8098569	0.85699119	0.86354738
2158	-0.6883532	0.64700479	0.03556175	-0.4243542	13.0135002	0.39977574	0.5806128	0.7449309	0.81062518	0.81908249
2160	-0.7425217	-0.3048105	-0.3287486	-1.3308493	50.3497946	0.43962572	0.61808932	0.72495565	0.81201973	0.82302609
2161	-0.7372052	1.10653561	-0.265287	-0.786275	11.9113149	0.48388878	0.65535387	0.81073035	0.87083227	0.87859623
2163	-0.3859516	0.70812658	-0.1642743	-1.7363894	23.6755334	0.51296271	0.66801768	0.78072059	0.84632137	0.85543192
2164	0.05831671	1.75000555	-1.0217797	-1.4155775	78.0416921	0.45616998	0.63688836	0.79753824	0.84767676	0.8550201
2165	-0.6361556	1.54890635	-0.597449	-3.2246869	9.55562068	0.4745648	0.65648667	0.82405843	0.87431973	0.88100152
2166	-0.7786909	0.44204892	-1.150951	-0.8017036	91.4122204	0.40498776	0.59988507	0.71116645	0.80161039	0.81341133
2170	1.35476308	0.73103911	-0.2339762	0.29950176	46.1601559	0.57294221	0.69874484	0.80077657	0.85079512	0.85816453
2171	-0.0247067	0.53608778	-0.5154602	-0.8908175	0.96796408	0.44851978	0.62944397	0.77672076	0.85072279	0.85987766
2174	-0.789211	1.94655226	-0.1074425	-1.8956472	52.9815141	0.582888	0.71511283	0.80268818	0.85333156	0.86109083
2176	1.13336891	1.29664958	-0.2758047	-2.2454473	-7.0938613	0.5987585	0.74257751	0.80939257	0.8545044	0.86540971
2178	-0.0937359	1.22972113	-0.2288367	-0.0482234	22.4566787	0.50754552	0.65261926	0.79406687	0.8587731	0.86711067
2179	-0.2909516	-0.1123387	-0.4250313	0.54629991	55.0492782	0.75033567	0.85912645	0.80879742	0.86999642	0.88366982
2181	-0.370637	1.09540313	-0.570773	-2.5161654	45.5971759	0.5109746	0.67781048	0.78122964	0.84600908	0.85481074
2183	-0.2064569	2.1401999	-0.0614559	-0.8697314	20.3193984	0.41737182	0.60122134	0.69707199	0.75051601	0.7579774
2187	-0.4908491	0.6150959	-0.7506219	-1.5447164	49.4045864	0.48298451	0.66811805	0.79237913	0.86136857	0.87071747
2191	-0.184086	0.86088495	-0.5684156	-2.7638092	81.1969906	0.48581405	0.62481748	0.77453551	0.83898334	0.84774409
2194	-0.1408531	0.30475293	-0.5959952	-2.8310492	80.5973135	0.45474313	0.66378802	0.78854605	0.85087335	0.86134377
2199	1.01712701	0.73496312	-0.2701486	-2.8414703	61.862525	0.49058078	0.66088865	0.74087168	0.81480105	0.83232716
2200	-0.4580886	1.44826298	-0.1722082	1.48827216	53.2059155	0.57237044	0.73305129	0.84266961	0.89059823	0.89712139
2201	0.26660268	1.63378928	-0.4045141	1.1076406	44.6529051	0.42462332	0.62666791	0.79416484	0.86284705	0.87129411
2202	-0.5739956	0.90420474	-0.6485584	-1.2114226	43.1660154	0.48216352	0.6771978	0.78946501	0.85342406	0.86254393
2204	-0.6451714	0.0904768	-0.7882263	0.22993632	35.6084058	0.44859524	0.64336766	0.77591612	0.8472652	0.85624246
2205	-0.821137	0.96808942	-0.3430434	-0.4295163	73.1387776	0.46479997	0.63478101	0.75169687	0.82144193	0.83118421
2206	-0.0701529	0.42663526	-0.3585762	-0.967927	33.4137959	0.43189621	0.62933393	0.75580186	0.83700686	0.84733087
2207	-1.0186003	0.82237406	-0.7064878	-2.64964	8.58314114	0.44551531	0.68056673	0.78917556	0.85063537	0.85932873
2208	-0.2282672	1.45884325	-0.2482249	-1.8387285	44.9850468	0.5122453	0.65092168	0.84890357	0.89654303	0.90307713
2210	0.57229166	1.18684256	-0.2409607	-3.0702405	88.7135968	0.44374287	0.62404978	0.75039335	0.82857234	0.83852715
2211	-0.1741726	0.48182468	-0.2729947	0.3299934	74.2840995	0.35806569	0.61472093	0.79241751	0.84907467	0.85619467
2212	0.90006888	0.96011721	-0.3227269	-1.0211564	39.4169597	0.39931049	0.61204298	0.7782595	0.83294746	0.84030794
2213	0.74947603	0.38907166	-0.1495736	-1.7966825	81.2822536	0.44989775	0.67203391	0.79567023	0.85989424	0.86810481
2214	0.08016085	2.50368822	-0.0858676	-1.7301179	48.4761733	0.48685201	0.6888844	0.84395021	0.89557491	0.90235033
2216	-0.447889	1.26086587	-0.6157147	-2.7908891	39.1474415	0.46026284	0.62527401	0.74227777	0.81753935	0.82750912
2218	-0.374021	1.40598605	-0.3478939	-0.7741144	46.849869	0.48576552	0.62859676	0.7647912	0.83870946	0.84964816
2227	-0.6299921	-0.0137557	-0.2321744	-1.0889521	40.7316748	0.55034973	0.70911304	0.88838173	0.92542382	0.9303703
2241	0.39478914	0.18882161	0.34979559	-1.3917116	49.8427522	0.76494341	0.86492089	0.93182583	0.95076883	0.95449779
2244	0.11939268	1.2704042	-0.1126721	0.05559266	49.6354972	0.73326663	0.83377083	0.9335548	0.95214744	0.95753167
2250	0.00554068	1.90952574	-0.1197052	-1.3440681	45.2202733	0.51671128	0.68606791	0.90223582	0.93724811	0.94260648
2268	-0.1636619	1.36864108	-0.2250551	-0.3842773	71.6590867	0.48894076	0.66574616	0.82056132	0.87500746	0.88234157
2286	-0.311299	1.20002122	-0.3469731	-0.6921957	36.1291164	0.38555076	0.60949476	0.82346404	0.88090487	0.88817947
2311	0.10235062	1.25322339	-0.3549189	-1.1507703	53.3071334	0.57754309	0.73149074	0.90947406	0.93662189	0.94135018
2315	-0.2489715	0.52156994	-0.4276036	1.1744652	69.5713416	0.61396021	0.76596181	0.91188706	0.93923907	0.94399735
2331	-0.2887218	2.05323612	-0.0634098	0.30148432	109.032534	0.65451756	0.80176846	0.87409903	0.91266119	0.91806604
2352	-0.8445236	0.43398087	0.41005398	-0.3718004	100.86319	0.70012347	0.83386449	0.69724287	0.93606721	0.94014612
2357	-0.1925863	1.34262806	-0.4478267	-2.3218862	52.3801425	0.45956416	0.63419684	0.73575198	0.81604422	0.82598782
2358	-0.2413563	2.45653371	-0.2127224	-2.3465836	19.4499317	0.59659361	0.74803769	0.86249968	0.90314594	0.90944054
2359	-0.4733374	1.25639241	0.01307456	-0.7757046	-14.049994	0.48681637	0.67882749	0.79419886	0.86208683	0.8714501
2362	0.18174108	0.81443629	0.61856252	-0.3854244	47.2706239	0.7143854	0.84585405	0.69865472	0.93911018	0.94316844
2363	-0.4520932	0.07768213	0.2502113	-3.0082187	36.3351237	0.45691165	0.62455231	0.77369478	0.83436478	0.84719918
2364	0.45606772	1.16148382	0.326552	-3.398632	13.6793148	0.66243454	0.80325889	0.91671125	0.94266037	0.94743919
2365	0.32075375	0.35329598	-0.0222613	-1.1431472	14.6730277	0.49024662	0.65309254	0.81687929	0.87215491	0.8799148
2370	-0.3005207	1.50211721	-0.4078832	-2.9164231	54.2981621	0.55223468	0.69422605	0.80845225	0.85741367	0.86457755
2371	0.47249131	0.64625367	-0.2660321	-0.9114462	8.07243747	0.38203532	0.59822966	0.59029779	0.70682027	0.73526444
2372	0.59319418	-0.3549746	-0.122163	-1.899886	11.6450556	0.43077971	0.59578162	0.53697655	0.65833603	0.69221078
2373	0.26996956	1.3470865	-0.183945	-1.6885889	58.0263867	0.45282126	0.65736546	0.82313468	0.88321755	0.89076699
2375	1.20910079	1.00361099	-0.0466209	0.28478443	25.8880435	0.47538208	0.66540239	0.81901071	0.87662668	0.88421335
2376	0.67067941	1.29022378	-0.7046289	-0.175708	1.75796326	0.53349227	0.68728358	0.80812136	0.86822919	0.87807843
2378	-0.1260796	-0.6110095	-0.9653667	-3.5901409	17.7864458	0.41004173	0.61363397	0.66961671	0.77119373	0.78425079
2379	0.06232569	0.71789914	-0.0557006	-0.0096422	120.411377	0.66955763	0.8236308	0.7293396	0.92964503	0.93419584
2380	-0.473323	-0.777262	-0.5815504	-0.9527552	123.404399	0.51250551	0.69007759	0.73888227	0.81951213	0.82982057
2381	-0.3429603	0.65339665	-0.0305331	-0.6822541	116.486143	0.6468222	0.80775273	0.67353234	0.92401552	0.92877858
2385	-0.0099845	1.25064029	-0.1627898	-2.1918438	113.168893	0.46815695	0.65239371	0.71648914	0.80062632	0.81193516
2386	0.97769328	1.79297466	-0.1055588	-2.0629408	80.8103522	0.46385372	0.64090957	0.75402864	0.82799839	0.83707365
2387	0.95366799	0.95864545	-0.1193057	-0.6543836	26.3682731	0.43984966	0.63161737	0.68452065	0.77514862	0.78676567
2388	0.34979817	0.72380059	-0.3159259	-0.9693776	38.9931397	0.52706625	0.7135103	0.77390429	0.84519219	0.85408832
2389	-0.7122868	1.49668884	0.03035828	1.87766047	3.52610159	0.49461312	0.68815465	0.76712229	0.83851211	0.84780312
2390	0.03626926	1.05829466	-0.0579055	-1.5633992	84.1588843	0.44233946	0.62142043	0.69609227	0.78434561	0.79621509
2391	-0.0904354	1.09653869	0.09904295	0.0609235	67.7795189	0.5257197	0.70273304	0.78686288	0.84668756	0.85430574
2392	-0.0286025	0.07394046	-0.0817316	0.54199904	64.1744266	0.46655049	0.66812598	0.69996335	0.79308418	0.80503955
2393	-0.0577963	0.20233293	-0.2488519	1.02914458	49.257596	0.45891875	0.63329594	0.68945037	0.78390881	0.79609334
2394	-0.5937862	1.46092554	-0.3854668	-0.64383	2.18256103	0.46800451	0.65221298	0.69225118	0.77884222	0.7906629
2395	0.12349755	0.08134769	-0.1249441	-1.6737216	32.9168742	0.72839127	0.84788364	0.91794378	0.94351216	0.94864125
2398	0.15576927	1.82600865	0.05474785	-0.9372891	-67.493631	0.77108369	0.87025904	0.93111644	0.95373111	0.9590936
2401	-0.4114715	0.70089895	0.20740915	-1.4345869	18.1437234	0.44678649	0.64831983	0.70246691	0.79272516	0.80395854
2402	-0.660864	-0.3739196	0.01988026	-1.0476506	44.5940402	0.45931914	0.63997285	0.72279703	0.80641357	0.81673418
2405	0.31769313	-0.1905065	-0.3456219	-3.3759784	89.3977552	0.4848793	0.66095269	0.78792561	0.8541071	0.86398557
2406	-0.1349031	0.83598231	0.02672532	0.33395311	90.3775633	0.42911458	0.62204278	0.78767375	0.85568674	0.86452581
2408	-1.1749021	0.05834502	0.07111604	-4.9838106	35.1579123	0.51730264	0.6970193	0.82325779	0.88263732	0.89050545
2409	-0.7202371	-0.0867858	-0.4313761	-3.8916975	80.8001606	0.51783839	0.70181007	0.84395222	0.89499068	0.90163197
2410	-0.8557122	-0.1666789	-0.792155	-3.3174041	67.7206492	0.53914856	0.73220685	0.84353874	0.89356902	0.90015134
2411	-0.7315713	0.67049513	-0.0033207	-0.864158	70.7321802	0.68366425	0.80909528	0.90130088	0.93365325	0.93997215
2413	-0.4089876	0.64453368	-0.257729	-1.0356095	23.2354969	0.41574606	0.62040336	0.70096191	0.79374483	0.80666254
2414	0.49833324	0.15091099	-0.6464858	-1.9288407	44.4733081	0.65501752	0.79582202	0.88263177	0.91770249	0.926509
2415	-0.1389925	-0.7740453	-0.7049082	-2.753233	-8.8713688	0.40044325	0.62779518	0.62162311	0.7351202	0.75013482
2416	-0.7946978	0.07168863	-0.4076494	0.26210883	136.947395	0.48165922	0.66807798	0.78227468	0.84784548	0.85675518
2435	0.29189685	0.12201292	0.22311336	0.35225458	66.4350918	0.49595185	0.64724483	0.77112887	0.82618907	0.83901465
2437	0.71332489	1.89608943	-0.1354	-2.3689995	34.3374957	0.47044332	0.63088996	0.76900061	0.84051399	0.85197278
2439	0.29595039	1.1117787	0.17633632	-2.5918858	-3.1436625	0.50560896	0.64683728	0.82162506	0.87525586	0.88431956
2441	-0.2728708	2.097681	0.3675191	-1.0419854	-24.459285	0.50749877	0.61679767	0.68473093	0.76581373	0.77897219
2444	0.42683076	-0.0463317	-0.5232971	-1.6084116	54.1527443	0.72730978	0.84400454	0.93248946	0.95574726	0.96035395
2445	0.34418381	1.08993627	0.36897277	-0.3864282	71.6068707	0.4639861	0.62963414	0.77400891	0.84083604	0.84968959
2447	0.0075021	1.60458458	-0.1197791	-1.9608636	28.6073575	0.46552701	0.67070802	0.77008641	0.83889198	0.84757614
2452	0.25916699	0.76150899	0.45857013	-0.9441236	27.0974471	0.55250016	0.71511	0.8151423	0.86833873	0.87733636
2455	-0.2470158	0.79231158	-0.1348559	-1.0355161	-19.1402	0.45833784	0.65586853	0.73462616	0.81920328	0.82991673
2459	-0.3106419	1.30615125	0.40319513	-1.1302028	9.80947113	0.48626417	0.63173921	0.73671504	0.81184056	0.82811526
2460	-0.8766534	0.78747061	0.21517091	-1.5617368	0.18455656	0.48301243	0.66792256	0.76221273	0.83541051	0.84444122
2461	-0.1636035	2.29532017	-0.5050191	0.46873239	32.3737203	0.47460209	0.6424905	0.67732974	0.77106589	0.7834535
2463	-0.9437505	2.75655624	-0.0817639	-1.2231099	89.6203141	0.57166949	0.70438484	0.83343756	0.88404358	0.8921169
2467	-0.9249484	-0.3045526	0.03732197	0.02608044	51.170762	0.43810999	0.63886725	0.70610796	0.78932086	0.7999525
2471	-0.6294715	1.09040335	-0.4190224	-1.8376788	68.2952439	0.47292825	0.64577527	0.7847324	0.85672589	0.8678977
2472	0.26960646	1.01007694	-0.0230049	0.3902462	42.0404611	0.49349767	0.66586621	0.77935669	0.84969289	0.86239593
2473	0.1292168	0.35935494	0.02833829	0.30652022	1.34882933	0.44516584	0.62876127	0.69485	0.77877561	0.78990715
2475	0.40254685	1.46078968	-0.2372847	-0.8039479	35.6558136	0.44497016	0.61763078	0.70140142	0.78990599	0.8019995
2476	-0.1928663	2.66463099	-0.1923289	-1.2984084	45.2808299	0.52694226	0.6932474	0.82147309	0.87877302	0.8849425
2477	-0.2661251	2.80785538	-0.0388141	-0.9273345	24.0196629	0.64374824	0.76680268	0.85914037	0.89826392	0.90406416
2478	-0.6438439	2.27157102	0.07138028	-1.010636	55.5514285	0.46547753	0.63962808	0.69708716	0.78517627	0.79654303
2479	-0.9350529	0.49547135	0.18007609	-1.7561522	85.5466025	0.41405436	0.61896485	0.68917595	0.78227474	0.79442884
2483	-1.0862839	1.24317122	-0.2001614	-1.40964	28.7951939	0.46899216	0.6688687	0.72420218	0.80855612	0.81948614
2487	-0.7795375	0.5845207	-0.6431931	-3.178915	58.4235011	0.48062973	0.6773526	0.7708321	0.84224539	0.85147009
2492	0.3987072	1.03823281	0.21230337	-1.3146363	18.1946635	0.50709399	0.63681129	0.77986465	0.84910423	0.86258709
2494	0.10021169	2.89723904	0.21855496	-0.4698506	18.2702149	0.53817752	0.68688329	0.82871636	0.8721418	0.88382745
2495	0.31115947	0.73901862	-0.1477134	1.13585441	45.3931743	0.42191524	0.62627031	0.77274325	0.84754159	0.85707756
2496	-0.2852933	1.46298262	-0.2839586	-1.5128182	52.2109335	0.52341157	0.71067666	0.80798633	0.86670586	0.87761956
2498	0.83261065	1.63286485	0.11567804	-1.6397735	19.2144687	0.58253654	0.72607998	0.90648001	0.93635793	0.94138161
2500	-0.0359238	0.7086366	-0.1666407	-0.6717115	41.4562443	0.456944	0.65835072	0.78218243	0.84780174	0.85855408
2503	-0.3007527	0.7213913	0.15110907	0.41407971	-30.431024	0.45280074	0.63138993	0.70571986	0.79097763	0.80199445
2504	-0.0686229	1.56648943	0.09368859	-0.1552813	-9.0463161	0.52548723	0.70617551	0.78800259	0.85085602	0.85651133
2505	0.20946826	1.04926998	0.14008493	-4.0441362	46.9887085	0.74109469	0.85073599	0.92202121	0.94688962	0.95174002
2507	0.55564209	1.97773326	-0.0008533	-2.7231721	44.9103222	0.64469803	0.79223615	0.87515819	0.91034906	0.91536398
2509	0.21600834	1.80841202	0.25031023	-0.6114579	57.7666811	0.47620174	0.68011813	0.82989352	0.88390976	0.8916816
2510	-0.4098971	0.31306297	0.46247032	-1.7973441	94.3532787	0.43396342	0.62668637	0.76635711	0.83141923	0.8405152
2511	0.26925618	0.71262483	-0.2808101	-1.7710518	50.875545	0.63710962	0.7810693	0.88715898	0.92484337	0.93216588
2513	0.96395727	1.86227061	0.17127451	-3.047758	2.51352453	0.51065817	0.69681698	0.82971523	0.87717627	0.88650315
2518	-0.8183715	2.78169584	-0.3234691	-3.6231152	-44.016778	0.50699568	0.68497699	0.79900073	0.85751783	0.87280654
2519	0.23808289	0.52005247	-0.5013574	-2.6419245	75.102962	0.48299415	0.66369829	0.82265815	0.87608164	0.88333118
2521	-0.6870941	1.80451793	-0.1388206	-2.716559	27.4828822	0.47051263	0.62435428	0.80211792	0.86020192	0.86815005
2522	-0.3840097	2.36062398	0.18376964	-2.9464628	-6.5704631	0.48226146	0.65678005	0.80356199	0.86291417	0.87240232
2523	0.13807849	-0.0775974	-0.337559	-2.8614545	81.1135828	0.75329645	0.87002514	0.93869016	0.96082784	0.96446348
2524	-0.4340568	1.14703053	-0.3524157	0.99430656	1.08180236	0.45191493	0.6214808	0.68219227	0.77642512	0.78818378
2525	0.73859658	-0.2330398	-0.5429076	-2.8854167	39.996136	0.63887117	0.77912443	0.92150106	0.94582876	0.95068756
2526	0.36269474	0.26546533	-0.3214789	-2.7241913	51.4095686	0.51387508	0.67609954	0.81392772	0.86797945	0.87553267
2527	0.05151199	0.24701472	-0.1355825	-2.5295442	40.9519856	0.47701454	0.63139246	0.7788859	0.84955525	0.85961398
2532	-0.7618313	0.66485527	-0.3449966	-0.2321154	17.0413195	0.45321065	0.63001498	0.67137201	0.76544125	0.77817323
2534	-0.6732612	1.1503784	-0.292725	-2.5261585	25.1907883	0.49643724	0.620492	0.79503044	0.86131039	0.86983395
2537	0.25927144	2.09462971	0.21026221	-1.6658355	-37.880548	0.49201728	0.63921388	0.7804043	0.83805611	0.84655924
2538	1.33754576	0.89667332	-0.1572755	-1.8657284	65.2670346	0.85956778	0.91942335	0.9483489	0.96241829	0.96742565
2539	0.96347709	0.02885352	-0.4929776	-2.4317769	116.352632	0.5512924	0.66925991	0.79079398	0.84848014	0.85793583
2540	0.13747646	0.48811171	-0.339908	-2.2573951	70.3610995	0.51084683	0.66112985	0.79642035	0.85924356	0.86895292
2543	1.12158198	0.53106629	0.19975273	1.45623261	39.9609356	0.44835563	0.61752803	0.7701375	0.84113099	0.85052781
2545	-0.6495752	0.93671741	-0.025555	1.0871095	29.9302235	0.43502275	0.63494417	0.72050363	0.80520068	0.81575128
2546	-0.376953	-0.1510563	-0.4009408	-1.0645446	91.8091114	0.44846348	0.6403205	0.76963416	0.84496464	0.85607963
2549	1.15446161	1.23824731	-0.5649721	-2.3471953	82.7698332	0.52568039	0.71447095	0.4776775	0.43776108	0.76654191
2555	-0.0862725	0.08278903	-0.079638	-1.3383175	33.272841	0.47081712	0.68224421	0.73640937	0.81712095	0.82718873
2557	-0.1312056	1.50055181	-0.5675753	-2.1707844	83.916427	0.61934653	0.77084795	0.9367634	0.95780488	0.96202938
2558	0.82508072	0.82962255	-0.0547388	-2.0077934	51.7305937	0.49878331	0.67227649	0.8452886	0.89584929	0.90220584
2560	-0.6827533	-0.2476072	-0.0323469	-2.4346027	52.636539	0.52637528	0.66969284	0.80987419	0.8618565	0.87040571
2562	0.22672731	1.21175721	-0.1017817	-2.5819158	43.4791082	0.58987386	0.758704	0.92145598	0.94649632	0.95114657
2563	-0.2805735	0.22610072	-0.0275142	-1.5949969	77.3520382	0.4849282	0.63706983	0.78282183	0.85204044	0.86141364
2564	0.42953557	0.7446567	-0.0350541	0.47480055	46.8321555	0.48438437	0.62271274	0.78663071	0.84719182	0.85562365
2566	-0.1953365	1.50099339	0.29410068	-2.9437117	-2.4779916	0.70197958	0.83183758	0.934227	0.95505168	0.9593338
2573	0.89844373	0.52246285	0.41047286	-1.1486161	40.3917845	0.6499242	0.7918655	0.87931383	0.9159311	0.92065042
2574	-0.1851015	0.01136451	0.10578994	-0.1878102	56.2351396	0.59996053	0.76239551	0.89533504	0.92866634	0.93334695
2575	-0.5100608	1.90845272	-0.1919874	-0.2818456	81.6666403	0.6117507	0.76931943	0.87678779	0.91496859	0.92014206
2576	0.42433914	0.07644733	0.07641015	-5.6026076	2.52681924	0.52222352	0.70614939	0.8560831	0.90438595	0.91057644
2577	0.87229378	-0.7133626	-0.1041823	0.07448526	38.5999759	0.53148359	0.70505596	0.88331708	0.92331437	0.92847087
2579	-0.0228346	-1.2194938	-0.309429	-2.0438586	70.3772817	0.51703641	0.70775211	0.86468664	0.91084127	0.91675283
2580	-0.4761198	0.3394292	-0.5274235	-3.9132031	73.762164	0.43095246	0.63688049	0.81723197	0.87598222	0.88332025
2582	0.2871012	0.9344175	-0.1402048	-0.5186467	62.4752133	0.47209883	0.60532086	0.87590458	0.91772597	0.92334095
2586	-0.7356586	0.86848706	-0.1340387	-0.2924184	0.08204524	0.47089091	0.64913638	0.18286073	0.44610043	0.45918233
2587	-1.1438596	1.36862673	-0.1621868	-0.1343157	0.62148358	0.50269662	0.67854534	0.19557682	0.44815426	0.46331383
2588	-1.5478202	0.4781541	-0.1667123	-0.6330984	-37.79615	0.46521658	0.62995668	0.22660869	0.56565662	0.58593584
2594	0.06734546	0.74787696	0.37667867	0.37370585	56.2033956	0.39986073	0.61261964	0.76318705	0.82197039	0.83932733
2596	0.67891527	-0.0325107	0.06366124	-0.2987737	108.394939	0.44481956	0.63280061	0.816948	0.87582174	0.88341038
2597	-0.1536272	0.53143643	-0.3056731	2.33490351	5.75051552	0.47760912	0.62930096	0.56674076	0.67950531	0.6952083
2598	-0.3981397	-0.3188717	0.31466964	0.82650167	-48.889946	0.69938668	0.79601086	0.90585306	0.9357067	0.9416793
2599	-1.0855471	0.97871924	0.80127085	0.5410604	-25.59071	0.76191168	0.84271895	0.92246543	0.94694082	0.95158921
2601	0.69401457	1.02341911	-0.4507699	-1.8683623	92.4244323	0.69692774	0.82719866	0.94071754	0.95943801	0.96350593
2604	0.1398195	1.79748052	0.85012441	0.14437516	18.8864582	0.67348878	0.76154419	0.90724324	0.9375088	0.94263535
2605	0.80313073	-0.0793873	0.47265932	0.37329878	49.5170632	0.49194984	0.65909194	0.78593305	0.84616194	0.85548372
2608	0.67951002	-0.4248507	0.1197866	-1.7881651	4.46794621	0.57695228	0.69195022	0.90420766	0.93568799	0.94059496
2609	0.37923498	0.03037003	0.38566294	-1.254027	20.4872468	0.60712949	0.74522615	0.74736055	0.83621605	0.84656252
2610	0.25464042	2.45888773	0.02244767	-1.840412	33.0049615	0.55757466	0.67847316	0.83109829	0.88210385	0.88833373
2613	0.17221164	1.61985559	-0.1448814	-1.7693323	10.9651108	0.48151617	0.65034984	0.81172419	0.86645266	0.87696489
2614	0.26439209	1.48661931	-0.3157627	-3.3490451	-6.7710572	0.45455397	0.61579706	0.74703629	0.81526884	0.82498364
2620	0.14495352	-0.3953077	0.87432524	0.63632718	16.8344019	0.54827627	0.68758133	0.88090463	0.91966313	0.92501891
2621	0.12420815	1.37289601	-0.528235	-4.157701	44.2000907	0.46087606	0.63872443	0.89345417	0.93044404	0.93640439
2624	0.16531896	1.60001406	-0.0444936	-2.5181002	79.0612929	0.53182863	0.60579548	0.74331524	0.802948	0.82045874
2625	0.48312309	0.93154659	0.97347004	-0.1420207	6.07199424	0.6426864	0.67317186	0.74116468	0.82277683	0.8359125
2626	-0.8633646	0.90337763	0.07612286	0.38366916	-29.835851	0.64163246	0.58555615	0.52458137	0.64643226	0.67499258
2627	-0.0452257	-0.3201525	2.48401639	0.08312988	-12.008578	0.68587729	0.71846682	0.77225765	0.84448159	0.85796686
2628	-0.6537493	-0.4762042	-1.4756449	-0.8719785	22.4215394	0.55978041	0.58355581	0.6448606	0.74698904	0.76233326
2629	0.13987959	0.19114077	-0.2547631	0.2595901	18.6692566	0.55917288	0.628158	0.74503261	0.82970235	0.85044345
2630	0.66132855	0.09299199	0.16111169	-0.4776285	-10.498169	0.51755655	0.60910136	0.65875069	0.75275491	0.77671799
2631	0.35608528	0.54443546	0.56150179	0.05452446	17.1006803	0.61650008	0.67799644	0.74391551	0.82434978	0.85073428
2632	0.78003274	0.56473633	-0.3637802	0.71844247	-25.01466	0.54906554	0.61257993	0.56976045	0.67544632	0.71321733
2633	0.90180606	-0.3638569	-0.7496591	0.28597319	-19.083966	0.53107405	0.60043384	0.66926249	0.77228007	0.78670598
2634	0.91616094	0.39123541	-0.0639904	-0.1900714	-2.1262509	0.58569702	0.62958063	0.70822059	0.79928445	0.81661314
2635	0.05222743	1.4156485	-0.0947176	0.31539927	33.482201	0.55471904	0.61914876	0.65934248	0.75181618	0.78805889
2637	0.75434519	0.83361507	-0.3907392	-1.5365767	49.9973996	0.71630033	0.84445138	0.94561858	0.96171362	0.9659433
2638	0.75504573	-0.1946189	-0.1716604	-1.4425702	63.6702467	0.42343708	0.6291947	0.80162368	0.86360698	0.87208673
2639	0.37601153	0.05804121	1.5337579	0.50880482	-11.108442	0.87604987	0.74546844	0.81267146	0.86797547	0.88538171
2640	0.22866988	0.74241644	0.49808135	2.68463737	-0.1668896	0.5460955	0.68952129	0.89809722	0.93199387	0.93663825
2643	0.19730037	0.36700703	0.25061127	-2.5187982	62.0560138	0.46812029	0.61763888	0.78497841	0.85052861	0.8606457
2646	-0.2211117	-0.5426729	0.846433	-1.2257916	0.83424432	0.50319685	0.65408502	0.74578869	0.8199407	0.82944807
2648	0.09523178	0.4492272	0.88534608	0.44417813	-44.101624	0.48596996	0.65517977	0.7358457	0.81820805	0.8371702
2649	-0.2478727	-0.0613774	0.010181	-0.358331	-26.907546	0.56985564	0.69839913	0.88730301	0.92375452	0.92919244
2653	0.23388382	0.92027121	0.40411341	-2.2727424	45.2286087	0.63318683	0.7583753	0.86775976	0.9051138	0.91104826
2654	-0.1260136	0.56589759	-0.0165714	-2.3022773	39.3002081	0.4730797	0.65540154	0.75866463	0.8270014	0.83621187
2655	-0.6162407	1.30446961	-0.4731841	-2.6477219	31.0772112	0.71191505	0.80926489	0.91630935	0.9417741	0.94670799
2657	-0.8690113	2.24057144	0.09180348	-0.8241379	7.23431299	0.47629697	0.66076409	0.27283182	0.74784817	0.76378696
2658	-0.5062432	1.63671504	0.09179953	-0.2926941	-10.60932	0.43126412	0.58249418	0.27283182	0.76010144	0.77491186
2659	-0.3361781	1.10608939	0.09180692	0.08804629	33.0399835	0.46778974	0.66273458	0.27283182	0.77931241	0.79332316
2660	-0.4061622	1.85261183	0.09181063	0.19267545	-7.9809744	0.41977914	0.58058221	0.27283182	0.78844715	0.80158057
2661	0.37463409	1.16208968	0.09177773	-1.0163561	46.342772	0.56351133	0.74455462	0.27283182	0.8751379	0.88430643
2662	-1.0321538	-0.7469076	-0.2676685	1.62646503	-39.478233	0.54013422	0.69616681	0.56296083	0.94649495	0.95140636
2665	0.06617772	1.53159892	0.19604692	-1.2596127	88.7152164	0.44585475	0.626717	0.76560498	0.83265118	0.84633672
2666	0.14136837	0.37634333	0.43653507	-0.4799166	109.452899	0.48794094	0.66535349	0.79801066	0.85889693	0.86844284
2667	0.68058128	1.50942968	0.7189626	0.61569809	12.0181699	0.54906002	0.67066427	0.76722276	0.83924888	0.84823956
2668	0.08725644	0.36279987	0.09046483	1.81624332	51.7473157	0.5203815	0.65104352	0.71567713	0.79278873	0.80358036
2669	0.21706821	0.91444603	0.74488626	-0.0278011	35.3133296	0.47668914	0.61464263	0.76298108	0.83857882	0.84905569
2671	0.13429875	-0.0252932	1.56289604	-0.3269956	-2.7116899	0.48158427	0.65464754	0.74380749	0.82580842	0.8359362
2673	0.058539	3.11091565	-0.415682	-0.7564533	7.18804034	0.50427162	0.66073193	0.83609177	0.88568885	0.89290595
2675	-0.0342361	1.36220763	-0.6637716	-0.845361	30.2535293	0.44110778	0.61602478	0.7885728	0.85501574	0.86265431
2677	0.9773117	0.0576159	0.04769153	-1.7732054	-12.455594	0.66093371	0.79985011	0.92275139	0.94723043	0.95222972
2678	-0.1079817	-0.3838554	0.28921489	1.02888156	-24.072206	0.44025456	0.60091528	0.54860831	0.82187541	0.8321218
2679	-0.7234545	1.1749177	0.09180626	-0.8379459	-0.8875766	0.4871867	0.67541018	0.27283182	0.79147827	0.80485743
2680	1.73369394	0.21857098	0.00937975	-0.7106232	27.7930035	0.41558275	0.61183397	0.3895785	0.82395308	0.83497962
2683	0.71049289	2.4415187	0.2518062	-0.9356615	27.3039125	0.66278508	0.79757878	0.92641693	0.94894667	0.95339678
2684	-0.7452078	0.1793808	-0.0590291	-0.0257552	7.94955404	0.46272886	0.6393445	0.25944736	0.45145978	0.46328596
2685	-1.7161515	-0.2239435	-0.1090544	-1.2993237	0.83593372	0.53295615	0.70191395	0.47555445	0.60832633	0.63054844
2686	-0.6551723	-0.3549119	-0.1674222	-0.4323738	-13.584473	0.47882449	0.62940338	0.43757688	0.47202582	0.47775292
2689	-0.3274071	1.26990306	0.17908398	-1.0330674	32.6487617	0.49448174	0.65991674	0.80038394	0.8625275	0.87040989
2690	-0.1805243	1.62594697	-0.1447798	0.67089089	-18.670263	0.49515393	0.65261251	0.74373393	0.82939627	0.84042929
2691	-0.264872	0.22939836	0.59489037	0.19344273	-35.487976	0.46427188	0.61361332	0.56268416	0.87136626	0.87882554
2696	-1.1718168	-0.6147675	-0.5013913	-0.4862739	58.1925971	0.51145433	0.7086659	0.91783955	0.94621402	0.9509741
2697	0.01283554	1.44702375	0.07780633	-0.586872	6.95851262	0.42000051	0.60748185	0.69271794	0.79007001	0.80747705
2698	0.10968519	1.90104519	-0.8421244	-1.3802837	60.4284172	0.4448139	0.62892636	0.72819231	0.81174659	0.82230353
2699	-0.0238929	1.73823188	-0.5534146	-1.7858618	55.4198742	0.44566412	0.61494757	0.68350603	0.76392394	0.77571613
2701	0.45821293	1.74203427	0.01513847	-1.6457237	-5.7629252	0.45844809	0.60541828	0.80274738	0.85758435	0.86598072
2702	-0.1690764	0.95349728	0.12431857	-1.9205805	53.5391598	0.72499783	0.83478443	0.91605334	0.94097554	0.94686271
2703	-0.1031083	1.68408363	-0.1895272	-2.499595	66.2232268	0.47856804	0.61799122	0.79139548	0.85684929	0.86572145
2704	0.80485828	0.61096609	0.43986965	-0.2496875	40.6452629	0.57684323	0.74347801	0.86304373	0.90832548	0.9146362
2705	0.64048454	0.01818393	-0.310284	-2.4838815	64.2042222	0.59376794	0.71305276	0.87975512	0.91756075	0.92283457
2706	-0.1260552	1.20711505	-0.0413678	-1.8572637	2.95496934	0.52766923	0.65741021	0.75475511	0.83724211	0.84316137
2707	-0.6673311	-0.0541848	0.13858189	-1.3807584	24.48099	0.45899054	0.62223776	0.80239966	0.86627277	0.87426942
2708	-0.3657203	0.81764301	-0.1523156	-1.8037637	10.3042493	0.44145607	0.6172675	0.76992452	0.84540423	0.85504847
2709	-0.7199867	0.51423087	-0.3368164	-2.5562894	12.0437948	0.46951402	0.66069381	0.72368057	0.80130957	0.80471783
2711	0.19696179	-0.7704943	-0.1002438	1.58214591	-27.819503	0.44263432	0.61252811	0.55794385	0.6750843	0.69166189
2712	-0.4361949	1.0849589	0.71549798	0.9355356	18.2866115	0.63482535	0.76868532	0.81581015	0.85272463	0.88146554
2715	-0.1069057	1.33084031	-0.1751233	-1.3576204	123.19992	0.54549345	0.6922797	0.82292678	0.87483587	0.88185554
2716	-1.1145689	0.28200961	0.08114387	0.69151781	55.7626006	0.72010656	0.84975567	0.93521765	0.95558468	0.95884856
2717	0.32657127	-0.1171733	0.81370313	1.26702782	0.46607071	0.47664342	0.63934078	0.75711168	0.83541304	0.84520115
2719	-0.3249804	0.42008282	-0.1051427	-2.2652339	82.6080541	0.48614799	0.66948001	0.74014817	0.81195619	0.82154743
2720	-0.1918735	1.66216752	0.32421917	-0.6747849	63.5912368	0.47633454	0.64258215	0.78611653	0.84509756	0.85277149
2721	-0.3122625	1.75445487	-0.4033243	-0.726304	87.5612728	0.55522877	0.72574217	0.86119652	0.90554942	0.91138796
2722	-0.5145614	1.31032895	-0.4230652	-1.8166346	129.219411	0.45229369	0.64124099	0.82974305	0.88619718	0.89340267
2723	0.16808576	0.19507662	-0.4549857	0.56933462	-14.272138	0.46655391	0.6344629	0.75536619	0.84017608	0.84988827
2724	-0.2089858	0.74253368	0.77395095	-0.016995	-1.3314103	0.45691939	0.63404732	0.70880742	0.80556737	0.81708434
2725	0.27929361	0.70183846	-0.2762422	-0.5957604	47.157363	0.57600229	0.73926716	0.89414445	0.92827768	0.93262918
2726	-1.0871277	0.6480199	0.01486046	1.32342176	87.1162512	0.73940275	0.86010181	0.92989188	0.95118652	0.95450291
2727	1.27117008	0.66511758	0.00108289	-1.286457	85.776757	0.44162215	0.63465552	0.75497865	0.82703576	0.83643379
2728	-0.490965	1.49610446	0.3982629	-0.7296154	85.0024457	0.48637535	0.63667951	0.72331391	0.79477889	0.80488427
2729	0.00630109	0.52250746	-0.2379081	-0.603272	24.126103	0.53701297	0.66155314	0.75047255	0.82184086	0.83240688
2730	-0.4099731	-0.6267538	0.23985469	1.33620479	-11.04869	0.88940227	0.69429661	0.80245002	0.8597837	0.87524974
2731	-0.0706751	-0.3032851	0.6623942	0.57929934	14.0940798	0.74281709	0.69981937	0.779334	0.84103093	0.85334235
2732	0.02265022	2.45291021	-0.2946952	-2.5409435	-23.134089	0.68077991	0.82604107	0.93143106	0.95224137	0.95652468
2733	-0.6935195	1.20787343	-0.0419776	-2.0488124	28.4660851	0.53584865	0.66697111	0.76889123	0.8291823	0.83804099
2734	-1.0145994	1.79012878	0.16475932	-2.7308476	-1.2137376	0.4873299	0.6212599	0.77137655	0.84095633	0.85013585
2735	0.56301874	1.72601151	0.04645871	-1.633646	29.47515	0.53210293	0.68371271	0.79605537	0.84841872	0.8613255
2736	-0.4761424	1.56442842	-0.0703868	-0.825454	-19.446148	0.49696302	0.64397374	0.78460524	0.84343845	0.85926176
2739	-0.1750447	0.63213839	0.48264993	-0.3387454	21.1841096	0.53939137	0.69993432	0.76650366	0.838175	0.84910651
2740	-0.6029927	-0.4098859	0.49007026	0.07350602	-19.434913	0.58247946	0.7097925	0.80667673	0.86306216	0.87405281
2741	0.09084872	-2.0055746	0.6488365	-0.7454262	29.724362	0.55536863	0.65848114	0.82336673	0.87332417	0.88357115
2742	0.10409538	-0.3969898	1.13824981	-0.9612198	12.4768178	0.54806167	0.69509688	0.79414417	0.85931995	0.86776863
2744	-1.1772559	0.00097598	0.11835761	-2.5402886	40.1191648	0.72069446	0.79650012	0.93475531	0.9559019	0.95989447
2747	0.00631465	1.55808292	0.42367253	-0.7125328	8.51507319	0.49271453	0.65425956	0.80847424	0.86648617	0.87418657
2750	0.31440716	1.74323466	0.0726146	-2.3531381	119.953141	0.44574953	0.61681827	0.78797728	0.84962179	0.85919372
2752	-0.1746083	0.8472099	0.16970208	-0.1344301	70.9899832	0.41848031	0.61298279	0.79080567	0.85839359	0.87090663
2753	-0.6419545	-0.4060274	-0.2274252	-1.0960712	135.644304	0.45313766	0.64132526	0.77489784	0.8494036	0.85951119
2754	-0.2638323	1.15857019	0.06990434	-0.9638723	44.2049231	0.45335047	0.63374244	0.55773528	0.67461812	0.7343861
2755	-0.5534137	1.24885578	0.03213823	-2.3601312	37.8048585	0.45636672	0.62323238	0.74126586	0.81931904	0.82943185
2756	0.07619572	0.24011226	0.44020256	-2.5435794	-28.892887	0.69762124	0.82769277	0.92321984	0.94648264	0.95056789
2759	-0.8481106	0.67353797	0.31331194	-3.4711061	30.3588455	0.44648413	0.62558438	0.76566989	0.84020806	0.8508513
2760	0.92427428	0.34787355	0.68530116	0.07698773	-49.963211	0.43775927	0.61424158	0.55919128	0.78988962	0.80197796
2761	-0.4866782	-0.5430122	0.48900072	-0.2490812	-38.078306	0.48221738	0.64410472	0.77165819	0.84612925	0.85506256
2763	0.25272306	1.010312	-0.3260779	-1.9721925	98.4168951	0.48920733	0.69847465	0.89608741	0.9313289	0.93673468
2769	0.16110366	0.50772131	0.36723773	-0.3675691	-15.462045	0.44750166	0.61141535	0.56831542	0.67951054	0.69506347
2770	-0.1324073	0.09439485	-0.611012	-1.5058911	52.9732286	0.50161625	0.66882463	0.62983915	0.70113223	0.72217388
2772	-0.3844389	1.2569194	0.22809849	-0.7642058	58.4417279	0.54983393	0.70586689	0.65021308	0.68651022	0.72639554
2773	0.00453685	1.42421755	0.03938588	-1.1635103	28.2543304	0.55329853	0.73234517	0.60116336	0.63528816	0.69392421
2774	-0.1869475	1.28840134	0.42088927	-1.1829368	57.3934575	0.51915153	0.68395821	0.76871492	0.82704344	0.8352388
2775	-0.5657036	2.02908749	0.1897422	-1.3703158	74.1898501	0.4675936	0.65922155	0.77263324	0.83583084	0.84409557
2776	-0.4282578	1.86430041	0.06597084	-1.4655986	100.223301	0.49109609	0.68365287	0.77346123	0.83725938	0.84522156
2779	0.15122491	1.43455405	-0.2112224	-0.7710315	92.7073708	0.43557521	0.61691717	0.81868288	0.87643545	0.88438801
2780	0.27121023	0.72610091	0.08116973	-0.5653792	22.7973068	0.46329159	0.67419477	0.27035242	0.80192958	0.81612486
2781	1.15083181	1.10102936	0.15852527	-0.7107146	45.2299733	0.45598011	0.65505939	0.26923492	0.81135589	0.8249998
2783	-0.0521358	-0.6870795	-0.088294	-1.5195711	31.2734758	0.37898699	0.60482622	0.25500063	0.78583737	0.80103086
2785	-0.0463835	1.1870497	0.12007421	-2.104117	63.3668056	0.43403209	0.6249957	0.71344816	0.7965539	0.8072258
2786	-0.0193964	1.29918713	0.19927939	-1.8828268	38.3272807	0.46899606	0.66371685	0.74960114	0.82031378	0.82408894
2787	-0.9348555	2.19054267	0.19986806	-0.0641919	45.0246486	0.53937758	0.68157899	0.81312009	0.86251331	0.87180701
2789	0.47442665	1.27626792	-0.3212904	-2.3032396	32.3522457	0.65548331	0.78098515	0.90474829	0.93369069	0.93916458
2790	0.66882583	0.70595679	-0.0824978	-2.1275501	55.8716832	0.77805548	0.86656312	0.93560693	0.95453596	0.95943289
2791	0.7219719	0.93161619	0.13133254	-2.5373062	76.4503636	0.42036497	0.62073982	0.87686458	0.92047495	0.92636193
2792	-0.2437584	0.39394693	-0.1733199	-4.0980734	38.919794	0.46070667	0.64527285	0.79688059	0.84519154	0.86065982
2793	-0.1806658	0.90356935	-0.3021742	-0.6825712	42.3646717	0.47104223	0.66379934	0.79639295	0.85854243	0.86655206
2794	0.25061262	2.36183651	-0.3610746	0.54628953	21.140536	0.45631048	0.62940986	0.69766009	0.77738982	0.80972597
2795	-0.3757457	-0.0608636	-0.4050909	-1.3447845	52.6881846	0.55798366	0.7341356	0.73140963	0.77451468	0.82805783
2796	0.07432474	0.54250688	0.22648658	-3.6837857	69.2650624	0.49312662	0.64659597	0.65506748	0.75281127	0.77241814
2797	0.17846962	0.82303392	-0.5658912	-1.6438209	55.4452232	0.53149441	0.69296956	0.68944681	0.78404273	0.79936074
2798	0.30605685	0.13180056	-0.3407136	-3.1646474	19.9500631	0.51755151	0.67848976	0.69127344	0.78338076	0.79966321
2799	-0.5486723	2.29011889	0.14076359	-0.7677331	-14.809098	0.54804273	0.71634601	0.76221778	0.8425838	0.85305147
2800	0.42441286	1.02829731	0.010457	-0.8244871	63.6205158	0.45209984	0.62692141	0.79294114	0.86633488	0.87849624
2801	0.23901168	0.95171337	0.40629921	-1.0600528	13.8454812	0.66938617	0.80548747	0.92823477	0.95046929	0.95501741
2802	-0.1701584	2.77397837	0.1814101	-1.6575629	-48.297233	0.50536108	0.67736855	0.77256921	0.83095856	0.83897004
2804	0.19023707	2.00301659	0.03228125	-2.2319905	37.4555395	0.42426125	0.63866642	0.64436358	0.74733016	0.7641045
2806	-0.0796965	1.45140424	0.58697893	-1.0279507	-4.614801	0.42239748	0.63974228	0.81578987	0.87075194	0.88038079
2807	-0.370089	2.20712001	-0.1693943	-1.7900612	20.4410881	0.50804618	0.69461581	0.66828231	0.67310089	0.76563487
2810	0.97978199	1.30658973	-0.1346885	-1.0476358	52.8226322	0.41255251	0.63556714	0.69433958	0.78294844	0.80131158
2811	-0.2192352	1.79004669	0.54898051	0.14179133	15.0292116	0.47471061	0.65236158	0.70246973	0.80024024	0.8171693
2813	-1.0007926	0.54220036	-0.0056757	-2.1801058	29.7500952	0.48831738	0.62972911	0.74965988	0.82999182	0.83954643
2815	0.44410681	0.45596244	0.13648941	0.36698844	7.78744341	0.47844256	0.64777969	0.68376572	0.78262356	0.79526389
2816	0.19454115	0.40759436	-0.4499138	-0.3698011	34.3972037	0.50352457	0.64030997	0.71963301	0.81346032	0.82419293
2817	0.44605641	1.08354175	-0.1738691	-0.1814036	-14.657347	0.47382589	0.63475891	0.71868842	0.80956859	0.82048116
2818	0.22594044	0.99077986	-0.0133104	-0.4364049	-10.158925	0.46638985	0.6549254	0.76583134	0.84446681	0.85361241
2820	0.18800283	-0.0795613	0.86892437	1.99340687	-15.689691	0.52722812	0.66662018	0.78044603	0.84930653	0.85950464
2821	-1.0965149	-0.4694623	0.77997016	-0.1566041	50.3457293	0.50817458	0.63695766	0.81294183	0.87113526	0.8796583
2822	-0.3215082	0.62372046	0.27114469	-0.6431774	34.6385692	0.42584	0.61065785	0.55227439	0.87219447	0.88384485
2823	2.29864109	-0.213075	0.79942617	-1.2996898	6.83856825	0.45927973	0.63869088	0.55882235	0.79509827	0.80544706
2825	0.22748489	-0.0812227	0.17719828	0.96139558	-13.222833	0.51197909	0.67014807	0.56535212	0.86870357	0.87774061
2826	0.15754256	1.34804373	0.09099774	-0.4952669	96.1546242	0.42921317	0.60583545	0.7177688	0.81065666	0.82821944
2827	-0.4858119	2.31278094	-0.074802	-1.0616396	-19.210297	0.5625855	0.68917896	0.77271907	0.84867365	0.85840715
2828	0.14584128	1.33376766	0.16114151	0.09536677	26.9337047	0.71793966	0.84862409	0.8902105	0.94086944	0.94701782
2829	-0.1942185	2.17417664	0.16246757	-1.9106353	4.02135453	0.51183233	0.70047843	0.60621818	0.62659439	0.70832211
2830	-0.4541737	1.08158254	-0.9809593	0.68263038	82.7980233	0.50155714	0.67120498	0.68757345	0.78634455	0.79996651
2831	-0.3735777	0.39948774	-0.2417753	-0.9515397	49.1648544	0.49806598	0.68386161	0.7269963	0.80105906	0.8242974
2832	0.49271654	0.70891021	-0.1401883	-0.6461093	77.4791977	0.42979205	0.63003782	0.71866441	0.78120573	0.82231289
2833	1.06821012	0.90251355	0.37480714	-0.4707319	73.2426448	0.71824838	0.83388346	0.92890876	0.950578	0.95476637
2834	1.10747635	-0.2531744	-0.41667	-3.1095488	84.2563391	0.46878702	0.61763636	0.7637451	0.83180891	0.84102032
2835	0.58530302	1.81116646	-0.4821552	0.39869724	55.2702411	0.51834774	0.70761534	0.66128345	0.63346338	0.75179465
2836	-0.1118089	1.63132328	-0.1813345	-1.1338857	11.5593716	0.51216258	0.68396618	0.59966852	0.60005336	0.70352406
2837	-0.5440851	1.61919456	0.43645496	-1.0078641	-2.0004385	0.57037445	0.68315007	0.81005325	0.87190595	0.88090648
2839	-0.5193942	0.40662784	-0.2879265	-1.7881487	84.2494485	0.48183026	0.65966647	0.69178102	0.76728477	0.78351455
2842	-0.6090689	1.64065413	0.78792986	-1.6381463	56.4619511	0.44569764	0.62670996	0.8040951	0.867946	0.87632311
2843	-0.2020414	1.36864356	-0.4584919	-1.4061138	25.6459407	0.58069744	0.73387817	0.73038086	0.80384686	0.82724238
2844	0.57671092	1.37052629	-0.2463758	-3.3109764	20.9313661	0.54435941	0.71922432	0.69444644	0.74927713	0.7994582
2845	0.20491506	1.78059395	-0.5071062	-2.612484	48.2525038	0.54632741	0.69518242	0.74827982	0.8272496	0.83981496
2848	-0.0372253	1.35271082	-0.2727477	-0.8180644	49.9938021	0.49008387	0.68165053	0.76083471	0.81778715	0.85218891
2849	-0.1944359	2.82603402	-0.4201108	-1.7008438	7.59880444	0.52352712	0.69336889	0.70626204	0.76334697	0.80790578
2850	-0.9583438	-0.0615482	0.05738671	-0.9908944	63.6061802	0.44923073	0.62551176	0.56238782	0.63567628	0.67225696
2851	-0.0472202	1.64006636	-0.6027399	-0.9031704	-13.391483	0.48762934	0.65787173	0.64386238	0.73393175	0.75841043
2852	-0.1012966	0.35143089	0.54470199	-1.240631	-6.6019151	0.57049521	0.67668794	0.83589385	0.88697294	0.89569673
2853	-0.1564363	0.58661643	0.36062821	-0.7453797	12.7825327	0.47903706	0.62641143	0.74274761	0.8110835	0.8323286
2857	0.19425845	0.65052334	0.05904584	-2.0370311	87.4921246	0.58993253	0.73642237	0.87533677	0.91682627	0.92311233
2861	0.14513276	1.34928125	-0.1412463	-1.4380984	64.1415162	0.6764827	0.79867948	0.93145246	0.95275758	0.95740699
2862	1.07035944	0.72459779	0.22309851	0.32401058	109.811946	0.51952979	0.68078882	0.81987089	0.87692535	0.88512299
2863	0.24487226	0.18498712	0.11657848	1.3544446	81.7347255	0.48732806	0.6692262	0.82758832	0.68271969	0.88895422
2864	0.18892383	0.55167236	0.21350731	-2.3637899	74.7378755	0.454233	0.62645361	0.8007981	0.85873406	0.86840173
2866	0.64706434	-0.8324602	0.20250578	-0.1708192	47.4776417	0.4816621	0.65770949	0.70144148	0.79492544	0.8064117
2867	0.71666196	0.73494982	0.73903561	-0.0943283	33.1295624	0.62176381	0.7490985	0.90480477	0.93635046	0.94117125
2868	-0.081511	-0.4075661	-0.3476819	-1.9623822	34.7000223	0.43742925	0.6348384	0.51542454	0.5895721	0.60983292
2869	0.17084118	0.36977301	-0.5865887	-1.1538643	26.7344356	0.44984105	0.65548643	0.67036085	0.73414588	0.79005873
2870	-0.4433994	1.24841571	0.63675572	-1.5331702	-13.383506	0.47763063	0.65135675	0.73809898	0.80862894	0.81720245
2872	-0.5177725	0.43250433	-0.3120556	-2.8563156	7.02664302	0.50102889	0.66363852	0.86624467	0.91261828	0.91793484
2875	0.0773898	1.2085097	-0.0110693	-2.1898168	24.3253883	0.64625986	0.80089261	0.93592878	0.95596911	0.95991988
2876	-0.5966928	0.82793256	-0.4100085	-0.7411084	6.57707569	0.46016603	0.63489244	0.50470424	0.53834314	0.58676519
2877	-0.4876482	0.25810124	0.92569571	1.34194028	-21.941838	0.53550834	0.68805192	0.76845048	0.83656653	0.84340336
2878	-0.4899592	0.4588016	-0.7792388	-2.0060053	28.2345579	0.52532965	0.70681144	0.68855104	0.77485161	0.79899354
2879	-0.0961576	0.36673485	-0.2797691	0.47277449	51.22012	0.51231806	0.68645544	0.68130078	0.74606552	0.79299953
2880	-0.0999773	0.68219942	-0.1043084	-0.2762362	63.1346925	0.47868185	0.63419941	0.6956474	0.77584422	0.80417761
2882	0.20055918	-0.0588522	-0.0603707	-1.642	57.8831201	0.49688371	0.68384777	0.69205276	0.73854823	0.80189192
2885	-0.3527692	1.37367227	0.61268754	-2.3031218	59.5389375	0.49149558	0.65892498	0.68109259	0.77340598	0.79283716
2886	0.77581967	0.76384678	0.07637798	-1.6939493	39.5789103	0.47278773	0.6571191	0.70457063	0.79536635	0.81136927
2887	-0.5632529	1.24670583	-0.1404763	-1.7228608	41.3896185	0.51485016	0.68544204	0.7571601	0.82195185	0.84582686
2889	0.26047644	1.88567761	-0.3040909	-3.026759	-20.779188	0.63104672	0.78363666	0.55068151	0.67014423	0.77809322
2890	0.79151559	2.47949211	-0.0102199	-1.1182913	-37.269034	0.50639051	0.68621076	0.70381135	0.79122441	0.80940931
2891	-0.4113441	0.48694441	-0.0079869	0.27581049	-3.681029	0.40978514	0.6066011	0.58703223	0.68763133	0.72175569
2892	-0.0947979	1.0637794	-0.5974925	-2.6606481	89.6856523	0.44321588	0.64100523	0.69974607	0.75201984	0.8099508
2893	0.12576846	-1.1664429	-0.4109947	-0.6323493	68.1411486	0.54285865	0.72299473	0.90359269	0.93484165	0.94015477
2894	0.66056209	-1.3698722	0.78093917	1.32216008	6.32750169	0.43580155	0.61456492	0.56198247	0.678116	0.69476752
2895	-0.8642146	0.58958397	0.76065937	1.23734774	77.3890319	0.58245004	0.70076675	0.86309993	0.90815741	0.91355136
2896	0.06611689	-0.5915731	-0.4299565	-0.777082	39.9524436	0.46999725	0.64177831	0.55429632	0.60500585	0.63242096
2897	0.04573	0.60539975	-0.4030948	-0.3429182	40.4061151	0.4792839	0.6754398	0.67248115	0.67613236	0.77159532
2898	1.1650911	0.35483187	-0.4088878	-0.8897265	59.4244247	0.45703957	0.6320675	0.55443126	0.5753291	0.64705188
2899	0.48608286	0.76941293	-0.2896442	-0.7973922	41.3006746	0.46110395	0.628393	0.54342314	0.60501552	0.62500211
2900	0.27976211	0.70478217	0.20839701	-1.8676409	42.4121735	0.47214925	0.68499224	0.65947215	0.73240115	0.77987276
2901	-0.3884573	1.66311449	0.71363291	0.7812823	-13.276007	0.45502013	0.62228402	0.57549609	0.68280108	0.69875815
2902	0.83070265	0.1948474	-0.4964758	-1.1239595	58.7326285	0.50296383	0.66194651	0.75373074	0.82573836	0.83630528
2903	-0.5595936	1.13782571	-0.2914551	-1.0148994	58.7040662	0.48560937	0.6679212	0.51589219	0.59769332	0.60928412
2905	-0.0640059	1.58730625	-0.3359613	-0.8327901	62.3414545	0.51814936	0.696502	0.76500619	0.8222555	0.8517401
2906	0.11643839	1.87916573	0.1534061	-2.3947317	56.4382322	0.58894584	0.74026296	0.84703922	0.89299933	0.90104333
2907	0.15831824	1.36149865	-0.37444	-1.7223237	30.5678254	0.5991909	0.76654662	0.76330619	0.79918866	0.84628208
2908	0.13811406	1.84536943	-0.0496107	-0.2183132	72.6858765	0.5806928	0.73287163	0.71980952	0.79284863	0.81999297
2909	0.12650165	1.61873141	0.21878966	-2.0302678	22.5880674	0.52067699	0.68774184	0.58874338	0.62394402	0.67614506
2910	0.02245393	2.2034657	0.1072554	-0.428984	51.3591501	0.5902894	0.74424755	0.56299713	0.67545166	0.79201883
2911	-0.123366	1.69351939	-0.4210906	-1.4238553	16.3393228	0.48835101	0.63529669	0.6364441	0.73706427	0.75577585
2912	-0.4324124	1.04386897	-0.703297	-1.2250279	-0.1642934	0.50456942	0.67700778	0.76397981	0.81181423	0.85422215
2913	0.05778784	0.60061627	-0.4336376	-0.7623798	58.2661972	0.49825428	0.68283492	0.60011281	0.61374424	0.71165871
2914	0.68695022	0.53034721	-0.2944081	-0.5234938	23.9087599	0.53179499	0.70297525	0.54627832	0.66831014	0.71800419
2915	-0.72124	2.3700556	0.48838351	0.63996505	79.1031662	0.67114675	0.81169053	0.56944737	0.67829025	0.76715534
2916	0.35149922	0.62888321	0.09272588	-0.5586934	41.774488	0.58872557	0.74366124	0.71576855	0.79068034	0.81881104
2917	0.88571563	1.09996266	0.10748562	-0.0482841	49.7504906	0.59024964	0.73038045	0.67457533	0.76484027	0.78840451
2919	0.79663458	0.0526269	-0.0284841	-1.7099217	32.688408	0.49635834	0.68676922	0.6354764	0.7093845	0.74043609
2920	0.69029423	0.59912398	0.31105221	-1.8866752	39.5637019	0.45708437	0.63236064	0.72727792	0.80865835	0.82421706
2921	-0.3921597	2.34854178	-0.4117235	-1.5753659	-8.9476064	0.48299873	0.65111906	0.66174146	0.74989441	0.77096035
2922	-0.6071738	2.14111224	0.27283789	-3.4441726	-46.667306	0.47637859	0.65376023	0.75315558	0.82356662	0.83244469
2925	-1.1968618	0.54768373	0.34425721	-0.6427471	42.7421863	0.80518088	0.89053428	0.81959143	0.91187303	0.92326774
2926	-0.5504873	2.82773087	0.10375326	-1.3343525	0.74821117	0.57315958	0.72859264	0.72643764	0.8000556	0.82622469
2927	-0.6504348	1.69326783	-0.482973	-0.3262444	-15.715492	0.57912173	0.73934513	0.73366577	0.78630604	0.82618408
2928	-0.2554931	1.94027375	-0.6782883	-0.5570721	10.1382986	0.54747604	0.6828409	0.67386189	0.76285062	0.78116238
2929	-0.5079376	0.7914593	-0.486939	-1.9968686	12.1692011	0.51189953	0.65203786	0.69766644	0.78335461	0.79988518
2930	-0.4853316	0.58965597	-0.145673	-0.4549021	8.39941536	0.49818134	0.64887793	0.64900335	0.7507487	0.76521003
2932	-0.1260417	0.58938507	-0.3699296	0.81869976	71.2199153	0.49573474	0.68984747	0.6984282	0.7734081	0.80405972
2933	-0.3865109	-0.1334375	-0.767259	-1.1461929	26.3882742	0.42032754	0.61542494	0.60967521	0.70035133	0.74667812
2934	-0.0928107	-0.9504054	-0.5415664	-2.0983002	19.1511496	0.48140939	0.67847988	0.6431555	0.60093991	0.74063144
2935	-0.3431586	0.45200883	0.05100939	-1.4287199	41.7699175	0.47375796	0.64050016	0.66087403	0.75847097	0.77676897
2936	0.26972113	1.06898773	-0.7705925	-2.1208469	20.8893592	0.53854353	0.72124648	0.61088956	0.64975187	0.69830499
2937	-0.4696666	1.04353106	0.85764305	2.14469568	64.2606695	0.60221373	0.71296772	0.7706233	0.84576575	0.85830835
2938	-0.0835797	-0.0271763	0.24548903	0.08556517	-9.4431722	0.49090742	0.61357629	0.69144934	0.77227665	0.79206883
2942	-0.319992	0.51416939	-0.3316081	-1.5437208	56.8221574	0.67772668	0.82223246	0.90955062	0.93916025	0.9459968
2943	-0.0901609	1.1094917	-0.2622614	-0.9608642	21.8614309	0.50238214	0.65549359	0.71459278	0.80074672	0.8157378
2944	-0.2663863	0.30972231	0.30889375	0.90680434	-40.675486	0.4422835	0.61801305	0.56962664	0.68063396	0.69689752
2945	0.14857593	-0.0752764	1.10173265	-1.2041454	-5.6705522	0.73728991	0.83666088	0.92970215	0.9528074	0.95637113
2946	-0.0089698	-0.18854	0.74013638	-1.0321982	-28.730886	0.52984075	0.6896186	0.67915498	0.7618168	0.77348357
2947	-0.7892508	0.69617162	0.43106774	-1.6553471	7.08120687	0.72242419	0.82225191	0.92503121	0.94904633	0.95282915
2948	-0.4184931	-0.2017524	0.15343473	2.03511057	9.36002691	0.44188571	0.6166389	0.5609835	0.67578567	0.69225696
2949	-0.2212281	-0.6149078	0.26918581	-0.9366793	-50.612394	0.44166245	0.61632215	0.56094339	0.67576933	0.69225696
2950	0.80793926	1.87444504	-0.3235406	-0.3486815	73.8117405	0.54194007	0.6765907	0.64625954	0.72394191	0.75895996
2951	-1.165597	3.2673956	0.44105699	-0.9817493	-61.352983	0.50141019	0.63264382	0.80201849	0.86340717	0.87355675
2952	1.12627877	0.48156664	-0.3168195	-1.8066787	81.6385506	0.48271674	0.63611743	0.6593074	0.76415971	0.77811932
2953	1.78601913	-0.3577015	-0.4854442	-2.4906212	35.790997	0.47489786	0.66060536	0.67310584	0.75716005	0.78524734
2954	-0.2847175	1.36836922	-0.1968398	-1.7099635	28.41395	0.45650969	0.64515819	0.68153349	0.75930396	0.7935539
2955	-0.0055017	0.85607381	-0.5887904	-0.7127063	55.9751143	0.48581704	0.65599647	0.71921566	0.80623057	0.82513489
2956	0.20735357	-0.0048081	-0.1802748	-1.4815911	-0.171624	0.93712142	0.53381876	0.7639024	0.83313311	0.85123936
2959	0.24659705	0.25752264	1.07479931	0.73549437	0.37050055	0.86186475	0.68318926	0.74821235	0.81471873	0.83563736
2960	0.1397622	0.27378736	-0.4179222	-1.3561341	49.1759066	0.45714153	0.66155035	0.66457659	0.73539969	0.78370086
2965	-0.0948633	0.85812074	0.35447371	-1.2111708	96.8149963	0.46183285	0.64961111	0.80900494	0.86445432	0.87203538
2966	-0.7273633	1.98047181	0.47552882	-1.1853218	48.8877545	0.44517532	0.62056099	0.77484516	0.83965807	0.84847155
2968	-0.6446394	0.79331751	-0.0919124	-1.5573939	36.0708988	0.59058139	0.72790658	0.57087107	0.62361727	0.66868592
2969	-0.199891	0.20053502	-0.3064178	-1.4631252	62.5094665	0.48545317	0.66919365	0.68413964	0.69597275	0.77743369
2970	0.24284592	0.82404799	0.18960236	-0.2242344	56.2468707	0.54697267	0.71325729	0.85366525	0.89942706	0.90544774
2971	-0.3231928	2.85158428	-0.0550113	-0.753448	58.0499543	0.79078212	0.86404865	0.94569742	0.96119875	0.96492541
2974	-0.3839522	1.05767555	-0.6060604	-2.1243421	65.6205904	0.42289579	0.62554286	0.65966013	0.75373741	0.78061612
2976	-0.1406894	0.1173863	0.49295516	2.1688527	-28.194384	0.51415259	0.66247141	0.70892812	0.79924633	0.81112215
2977	0.10477214	0.17797789	1.00221966	1.29036931	-20.813738	0.46817986	0.63305668	0.68896634	0.78817628	0.80062973
2978	0.07401434	-0.2580452	0.07447893	0.96155744	48.0057357	0.4807385	0.63179578	0.63393018	0.73868108	0.75276327
2979	0.05555259	0.59357447	-0.69125	-2.2453715	62.3604835	0.43180678	0.60609429	0.83692605	0.88993442	0.89701506
2980	0.39111327	0.81335093	-0.21694	-2.4426993	52.8308546	0.81420756	0.90098265	0.95768566	0.97215422	0.9747358
2981	-1.292108	0.28333734	0.15855611	-0.6971075	85.9526674	0.46320807	0.65347836	0.78002869	0.84361107	0.85657176
2983	0.66393236	1.66243818	-0.8353229	-3.8401923	57.0784623	0.50354917	0.70864376	0.91549722	0.94351027	0.94875598
2984	0.90304989	0.51052985	-0.3694855	-1.4783817	26.6978409	0.50204765	0.66161171	0.53741707	0.56538214	0.62444592
2985	-0.7322979	0.13696811	0.28142587	-0.0343101	1.08967559	0.46196058	0.64479083	0.78107673	0.8522641	0.86096275
2986	-0.9914227	1.64974486	-0.6767166	-2.4469981	22.7324711	0.44678219	0.6299302	0.42021595	0.44552292	0.49923402
2987	-0.688678	0.89200666	-0.525394	-2.4821922	55.744358	0.45108986	0.62797259	0.59471799	0.65942084	0.68167241
2988	-1.3969311	1.11306629	0.07537039	-0.9222914	93.3683263	0.70755042	0.8380144	0.92905816	0.95066379	0.9539863
2989	0.03006444	0.6467224	0.55591236	-0.6171962	18.2824452	0.68958129	0.83429574	0.92984252	0.95139892	0.9545596
2990	-1.4722059	-0.2576204	-0.0761964	-0.5706363	2.06983824	0.47900303	0.62342779	0.34142172	0.65619917	0.67611779
2991	-0.3834162	0.82204458	-0.1057113	-1.3839968	1.69816257	0.47060792	0.62879881	0.6081359	0.69120186	0.73894386
2992	-0.0047852	0.3345613	-0.8171407	0.37550769	32.4614388	0.51352813	0.65925449	0.63519151	0.72470902	0.75307958
2993	-0.5782989	0.97519101	0.03167585	-3.5950807	-2.3438195	0.66204928	0.79735413	0.94207434	0.96043324	0.96407612
2996	0.05698083	0.91034676	-0.2890615	-0.4590881	39.2397516	0.46939839	0.66006567	0.6121412	0.72467128	0.74015808
2997	0.93900604	0.40606058	-0.1609733	-1.894832	0.61572094	0.4851888	0.70192278	0.75092662	0.8154526	0.8419072
2998	-0.4563426	-1.1515153	0.17707239	-0.9109585	39.571271	0.69373602	0.8170659	0.77380339	0.86830438	0.8803454
3000	-0.0210382	0.95050582	0.18767436	-1.8434216	90.6161576	0.72887785	0.8661795	0.94142257	0.95951571	0.96241721
3002	0.24044081	3.01553309	0.45743076	-0.3488333	5.06134548	0.48694217	0.6461459	0.739202	0.82608445	0.83666014
3003	-0.4452544	1.71881801	-0.1279286	-1.4918512	79.4014685	0.6854977	0.81003388	0.9414947	0.95996701	0.96343346
3004	0.36333353	1.89978863	0.39108668	-1.7736128	8.76997637	0.41006375	0.61391861	0.78073909	0.84087875	0.85357669
3007	-0.4898028	1.14272683	0.45038495	-0.1835435	33.9136949	0.49217023	0.66263524	0.72160623	0.80880149	0.83584791
3010	0.13813427	0.9160875	0.17087563	-1.3377735	50.831276	0.46827145	0.66622821	0.6278339	0.68915697	0.75197724
3011	0.14299146	-0.2893058	-0.3400917	-1.326143	22.6390375	0.4807251	0.64639842	0.67025945	0.7745516	0.78812565
3012	-0.3642213	2.48082847	-0.1393136	-1.5108504	21.5777752	0.52733367	0.68630937	0.73163549	0.80378283	0.83308302
3013	0.28994093	1.6466756	0.27084437	0.23308811	39.9346484	0.54867255	0.73145384	0.88539558	0.69763287	0.92798325
3016	0.58826707	-0.6939818	-0.4075576	-1.7922434	31.3162922	0.49260509	0.69030185	0.71661199	0.76038557	0.81533019
3017	0.00241917	0.62442817	-0.113114	-2.8071126	28.9309969	0.47373055	0.6707855	0.39277773	0.42235769	0.4824507
3018	0.30767477	2.27476505	-0.4154029	-2.7078986	0.47292667	0.53845121	0.71610065	0.69542226	0.77669965	0.80496171
3019	0.63864239	-0.3502013	0.45772496	-1.7421744	-8.7172906	0.43154479	0.62087276	0.69858362	0.79852432	0.81018146
3020	0.08314925	0.33098568	-0.0405989	-1.759105	41.822287	0.42947592	0.61794449	0.70125813	0.80375404	0.81583313
3022	0.98196165	-0.0290904	0.19148421	-1.0281365	29.0534018	0.50496002	0.62961964	0.77348618	0.84855119	0.8578904
3023	-0.1212738	1.23522691	-0.2377469	-2.5351229	30.6423585	0.47170991	0.65901149	0.69862807	0.76014615	0.80482974
3025	-0.5354646	0.9081873	-0.8509985	-2.1278936	46.9456425	0.44227182	0.64242081	0.67846514	0.76134479	0.793789
3026	-0.2048869	-0.2592664	-0.847078	-3.3548747	16.6711315	0.37672351	0.5908723	0.88065579	0.92194475	0.927648
3027	-0.5923226	0.56756102	-0.4100462	-0.7072211	29.9378257	0.44788742	0.65922096	0.63492564	0.71999992	0.76091405
3028	-0.3243156	0.81866809	-0.7587113	-1.143397	11.4494116	0.44164887	0.63248531	0.63527173	0.70567101	0.76108324
3029	-0.1018496	0.79506225	-0.6872565	-1.0933553	39.5031762	0.47636822	0.65908923	0.6478556	0.71884974	0.77114298
3030	0.54548194	0.40144551	-0.8124393	-0.5203869	23.028395	0.51305825	0.66903116	0.66532448	0.74913995	0.77869714
3031	-0.4749402	1.4679343	-0.118897	-2.0656035	-25.37799	0.6291633	0.77198595	0.91253594	0.94087874	0.94438104
3032	-0.3524337	1.57036925	-0.4777552	-2.6172417	70.1361711	0.62706151	0.76776144	0.92494511	0.94984662	0.95334799
3033	0.24163213	1.04116592	-0.7673509	-2.6359429	25.5006361	0.6843515	0.80808792	0.84952698	0.90152857	0.90986948
3035	-0.0858053	1.72459299	0.12399416	0.09570992	89.6568828	0.55450204	0.74120387	0.87723069	0.69891242	0.92291993
3036	0.81084838	1.24161877	-0.7519932	-2.2993679	33.5776305	0.40963188	0.63307511	0.59913312	0.68294848	0.7328143
3038	0.43052029	-0.0891909	-0.8655725	-3.0172637	20.4132141	0.46207362	0.6689488	0.66287048	0.73157773	0.7820748
3039	-0.1700053	1.37104016	-0.3077903	-1.9696448	23.9239538	0.54466443	0.71161381	0.6352707	0.74458405	0.7624912
3040	0.15493902	-0.7671615	-0.8053034	-1.8371131	55.4557282	0.513095	0.69100697	0.63410018	0.71022286	0.75571525
3041	-0.3370298	0.88521637	-0.5034194	-0.8925528	14.9195995	0.47350522	0.66033512	0.42108265	0.44405447	0.50013008
3042	-0.7676054	2.82929261	-0.1233557	-3.9406639	-7.0782456	0.52027687	0.67585171	0.81652099	0.87017811	0.87761824
3044	-1.0600608	1.49758561	-0.0641052	-2.0832706	47.4542492	0.4298776	0.62412161	0.62255246	0.72410869	0.74501774
3045	-0.0499371	0.7086736	-0.013711	-2.1223028	37.3903608	0.40794119	0.64805061	0.67452507	0.75845346	0.79020968
3046	-0.6552913	0.85544213	0.03664191	-1.2794803	38.857811	0.50043533	0.6920913	0.71226353	0.77678197	0.81580678
3047	-0.0959195	1.21584442	0.46065103	-0.9026282	-4.3463996	0.4536042	0.63292618	0.67483237	0.75985376	0.78177888
3049	-0.2895396	1.11227705	-0.2538263	-1.6746771	32.11487	0.44260111	0.62117873	0.61199959	0.72101251	0.74066283
3050	-0.5053673	0.62889264	-0.029924	-0.0202972	88.6634154	0.78227128	0.86781714	0.78540338	0.85696848	0.86949337
3051	0.51246395	0.90912799	-0.2159001	-2.1652107	77.5627732	0.42780706	0.62575572	0.39617944	0.4293302	0.4348181
3054	0.0301196	0.96182337	0.22946826	-0.0954248	31.0457904	0.62423679	0.75805233	0.73601353	0.83100149	0.84338366
3055	1.24196474	0.30590863	0.58852244	-0.4050167	15.8677697	0.4880151	0.64174787	0.72095172	0.81255265	0.82349567
3056	0.59216784	-0.1253014	-0.3598663	-0.9757525	27.1349089	0.47423889	0.64851216	0.73347931	0.82286615	0.83386796
3058	0.39855087	-0.2004604	0.6022821	0.74659173	20.0551606	0.53773088	0.67192486	0.68577094	0.76956473	0.78459965
3059	-0.3345944	1.49882675	-0.2538262	-2.2729002	16.8280095	0.50036899	0.68084886	0.6649343	0.7247471	0.78217676
3060	-0.326344	-0.2186783	0.26963041	-4.3514191	74.5180256	0.60726725	0.7755084	0.92338776	0.94694937	0.95166243
3061	-0.2954502	1.24167768	-0.4712626	-0.051254	79.7397009	0.59802712	0.75176388	0.56262935	0.67674898	0.76195314
3062	-0.8592693	1.35303623	-0.2007857	-1.7491289	-19.489271	0.5239313	0.68388096	0.65740991	0.7372911	0.77653133
3063	-0.4123591	1.1833249	-0.118667	-3.9964797	54.5910181	0.42838621	0.62247785	0.35967781	0.39760158	0.40435655
3064	-0.4403356	1.31192503	-0.2248524	-3.4024421	41.0323053	0.47188939	0.61756445	0.77187451	0.83573595	0.84473886
3065	-0.2737776	0.436887	0.42381058	-0.8910832	3.28797077	0.45266228	0.6322554	0.67453339	0.77549593	0.78996082
3066	-0.6156167	1.28592534	0.16823824	-1.0186774	33.9331683	0.4297477	0.62749733	0.68290683	0.77436993	0.79282536
3068	-0.3086614	-0.1653617	-0.4357099	-1.2668735	28.8577748	0.48202434	0.67115127	0.62114237	0.71856493	0.74777498
3069	-0.6893119	0.6188727	-0.4950132	-1.0529876	25.4761513	0.43932109	0.64944133	0.64347126	0.73417354	0.76413808
3070	-0.0306689	2.08918598	-0.0429481	-2.4162798	40.7753015	0.52957568	0.68917688	0.8730421	0.9115421	0.918527
3073	-0.5333943	-0.6005728	-0.4798391	-4.0544547	9.3570156	0.54739105	0.76075203	0.94512707	0.96266226	0.96650334
3074	-0.3139356	2.24139635	-0.3806545	-2.5650485	32.2406901	0.48941039	0.6496083	0.68997113	0.77230998	0.80017181
3076	-0.4333934	1.63420378	-0.124222	-1.7440944	-12.01136	0.50917789	0.67717756	0.55928906	0.67419604	0.72814872
3077	-0.3694667	1.28302925	-0.4765613	-1.5105895	-21.710417	0.46373847	0.64936177	0.7005545	0.78915728	0.80659332
3078	1.88525991	1.18359083	-0.1512429	-2.2522959	39.9576007	0.65048454	0.79803747	0.90723924	0.94030116	0.94564467
3079	-0.4569515	0.48997412	-0.3387931	-2.2404076	104.948901	0.73197807	0.85195612	0.93629933	0.95782602	0.96167882
3080	-0.2460927	1.18139791	-0.8270583	-1.7709036	31.6383836	0.52001646	0.69449418	0.72908435	0.80626118	0.82972245
3081	-0.4634877	1.70024548	-0.8585275	-1.8642453	39.8468431	0.55451574	0.73054866	0.66628487	0.75821702	0.78356555
3082	-0.5391576	2.41688877	-0.0404625	-2.787127	17.4814182	0.47220194	0.67964854	0.6417973	0.67343652	0.76186527
3083	0.94097929	0.0821695	-0.1880161	-0.7703622	79.7437371	0.41969583	0.61974181	0.66733744	0.75297704	0.77991993
3084	-0.0181918	0.9206408	0.68745701	-0.8575148	8.01689418	0.44214712	0.61315388	0.86113279	0.90996057	0.91632531
3085	0.52233923	0.3077752	0.53599006	-3.174996	28.1693692	0.53966026	0.69205558	0.86234762	0.90290099	0.91020209
3086	0.02158525	-0.1726813	-0.6016064	-2.5096628	59.9551777	0.46685332	0.63437751	0.62900708	0.73691001	0.75161841
3087	-0.9127038	2.03489853	-0.3816093	-1.3649551	10.8923589	0.56037088	0.72625915	0.72086479	0.79269982	0.81905389
3089	0.85545923	1.77651173	0.32106651	-1.0834871	-32.879874	0.47498899	0.64729639	0.70086116	0.7984063	0.81067259
3090	-0.1131947	1.32774434	-0.4265385	-3.1923921	36.0035165	0.52214827	0.69104559	0.68073119	0.74206889	0.7873782
3091	0.53373481	0.94323387	0.03844767	-3.9254735	11.931516	0.44893035	0.63448979	0.41637605	0.44050842	0.44504751
3092	0.45215643	-0.0304007	-0.5742912	-1.0879512	-0.8013509	0.52093518	0.67606564	0.62377752	0.72769793	0.74381352
3093	0.83149646	0.03056677	-0.1536989	-1.2142579	21.7163466	0.47699152	0.62371008	0.67422863	0.74111443	0.78643708
3094	0.63602409	1.30947299	-0.084744	-1.6512691	24.2004315	0.45877244	0.63046286	0.68598372	0.75062081	0.79378347
3096	-0.0375069	1.70694832	-0.0552129	-1.3717645	36.0652292	0.44280533	0.64705857	0.65172344	0.73410251	0.77143351
3097	-0.0995106	2.49216086	0.02710813	-2.8871205	47.7325632	0.4324601	0.62264653	0.43619747	0.45604074	0.45992808
3099	0.03742626	-0.1035934	0.91237334	0.00972012	-2.4709299	0.46648033	0.61051756	0.72426972	0.81599846	0.83047789
3100	0.44585866	0.58059571	0.53732779	-1.5492212	20.9935443	0.85600771	0.91774417	0.92251617	0.94681291	0.95155499
3101	-0.0808281	0.83334983	0.07340417	-1.2529051	107.131914	0.46411408	0.62538865	0.80181468	0.86449692	0.87709413
3104	1.11636242	-0.5076039	-0.2122494	-0.4914792	-19.210374	0.46718407	0.66460535	0.56409964	0.66733522	0.70471575
3105	-0.5167991	-0.7121466	0.44058544	-0.5288688	-6.6670438	0.55094033	0.6765241	0.69681067	0.79025555	0.80187249
3108	0.84722771	0.78131737	1.208502	0.83994744	18.9299767	0.53726827	0.65919566	0.78154263	0.85562704	0.86438697
3109	-0.1716265	-0.1629153	0.89155909	-0.5829668	2.73537689	0.5619598	0.70726749	0.77450164	0.85560391	0.86393463
3110	-0.7495656	0.03003574	0.0882521	-0.5889256	50.3568754	0.44874501	0.64458782	0.69270325	0.7861729	0.8022964
3111	0.50258723	0.69200884	-0.2827464	-2.4785684	49.4545325	0.44999594	0.6522252	0.64926413	0.68779119	0.77176889
3113	0.39616158	-0.8601653	0.66307002	-0.4480849	-0.0751954	0.46970029	0.63743376	0.67765842	0.7869046	0.79960539
3114	0.65578182	2.3419488	-0.2002044	-1.79681	28.1433513	0.69111406	0.82938246	0.9385228	0.95787572	0.96089794
3116	0.76319244	0.55515192	-0.2151942	-1.7838474	66.0771691	0.43100596	0.62212352	0.41525627	0.44162203	0.44650177
3117	-0.3213727	0.60286534	0.7782885	-1.2324332	66.0382736	0.5727818	0.67199037	0.85756785	0.90324212	0.91076402
3118	-0.2927494	1.66498302	1.53482712	-0.0258602	17.7083906	0.5018084	0.65801385	0.74357102	0.84717342	0.85121561
3119	-0.2929196	-0.4350978	0.12482727	-1.2970266	48.7713583	0.63741666	0.79574663	0.93356965	0.95530266	0.95875226
3120	0.31081176	1.53994953	-0.1349561	-1.2078918	86.9565108	0.44042905	0.62528528	0.40119074	0.43300464	0.48925315
3121	-0.432475	0.4012304	-0.1349583	-1.2079016	57.3317534	0.43598532	0.633463	0.40119074	0.43300464	0.49106268
3124	0.99537195	0.76911723	-0.0147473	-2.2353734	83.2696778	0.43066569	0.65487149	0.89799377	0.93161388	0.93730579
3128	-0.8360565	1.68090373	-0.1127101	0.06919397	-11.234042	0.44782683	0.64208322	0.25240085	0.39733161	0.40938914
3129	0.15636355	0.84528121	0.64220066	-1.1643296	54.8139661	0.41062513	0.62468494	0.90985776	0.93983048	0.94505156
3131	0.86734074	0.08289898	0.09139393	-0.2105595	41.8463783	0.50676476	0.69155167	0.49657768	0.4219431	0.77709397
3133	-0.348126	0.3334387	1.07266732	1.47832801	-47.001161	0.67041154	0.77695989	0.87399469	0.91400835	0.91943388
3136	1.50499152	1.19686827	0.1614299	-0.791371	83.418526	0.60479151	0.75139051	0.93589714	0.95638199	0.96034684
3139	-0.0043901	0.93563531	0.15974216	-0.9584951	41.2616935	0.56864163	0.7341758	0.89524486	0.92655172	0.93254311
3141	0.80356906	0.00525382	0.25439123	-2.7510838	43.6565647	0.41902598	0.63451921	0.81619009	0.87090372	0.88148702
3142	-0.064773	1.66325628	0.80584371	0.06440902	-14.354288	0.44370472	0.62113945	0.6199586	0.72966112	0.75230195
3144	0.07556658	0.22047253	0.04287166	-1.4573151	59.1274699	0.49989972	0.67532607	0.65744675	0.74804312	0.77330084
3145	0.28235	0.21780921	0.2585331	-0.1045576	23.0174239	0.41959555	0.61502879	0.63442603	0.74731176	0.76219591
3146	-0.1271752	0.9764552	0.14949573	-1.4464051	37.9867838	0.4505569	0.63127094	0.65658935	0.76752774	0.78145578
3147	0.06711561	1.15537568	0.17546134	-2.6583594	99.9120231	0.44774167	0.62802864	0.78792628	0.85271556	0.86115221
3148	0.1422776	1.67433208	-0.3341073	-2.9714864	67.877413	0.46268952	0.62799631	0.79968895	0.85454072	0.86234251
3149	0.21528753	1.44943157	-0.1715068	-2.6956921	35.1162351	0.45612004	0.61778197	0.73017234	0.81098182	0.82250532
3150	1.53906253	0.95977497	0.32490536	-1.6183397	83.1408791	0.44506794	0.61431598	0.60944732	0.71878675	0.74029004
3152	0.14438166	1.01226184	-0.2063748	-1.5355045	89.1606572	0.46263039	0.65906528	0.62772724	0.66474912	0.75814368
3153	0.0923717	-1.120403	-0.0349228	-0.8072348	57.4942586	0.56784522	0.74273249	0.90477883	0.93607476	0.941855
3154	1.1669351	-0.0098844	-0.2563921	-1.7019102	35.9785133	0.46306219	0.65198661	0.6165552	0.67458929	0.73961271
3156	-0.4464335	0.26023983	0.15437165	-0.8116521	75.6410094	0.47318605	0.65443453	0.60191205	0.68838357	0.73717828
3157	1.57291932	1.5108188	0.34685955	-1.6489231	58.6536845	0.46466341	0.6192103	0.74289265	0.81104847	0.82071439
3158	-0.4902477	1.66495285	-0.1207032	-1.8673854	47.4506635	0.39269324	0.4973619	0.7271655	0.8069042	0.81773085
3159	-0.9199546	1.97095088	0.16143535	-1.6879803	58.4577183	0.44897455	0.64791022	0.89631429	0.93034159	0.93531397
3162	-0.0369213	-0.4314577	0.1978289	0.38306948	7.38208476	0.50587841	0.66866914	0.78826506	0.85109267	0.86706175
3163	-0.1264795	-1.2727761	0.46540182	0.45191553	-10.014598	0.59523053	0.71473939	0.76026232	0.83289613	0.84692794
3164	-0.5976752	1.37162565	0.60180248	-1.8072039	26.12394	0.52560366	0.65273008	0.77690925	0.8334405	0.8418296
3166	0.19976606	1.06327325	0.6833995	-0.5046164	-23.629644	0.47613125	0.65260177	0.73881109	0.75777831	0.8317569
3168	0.15221539	-0.4916205	0.47530839	0.13541217	-16.136425	0.48298757	0.62090954	0.74147131	0.81573712	0.83204693
3169	-0.0227156	-1.1403239	0.33059714	3.0252429	-2.5878296	0.44259198	0.62508544	0.69703645	0.79407497	0.80610837
3170	-0.3199707	0.65082156	0.56007845	-0.0991823	9.59132612	0.69383395	0.8092537	0.90391443	0.93883633	0.9435546
3171	0.24548729	0.32721107	-0.6032029	-0.3788486	57.4658506	0.47674121	0.63279456	0.64480782	0.71641783	0.76838342
3172	-0.58214	-0.1471365	-0.9251137	-0.8694294	6.14105769	0.40672934	0.62531443	0.58995774	0.67774029	0.73049459
3174	0.70154731	3.58081471	-0.6370647	-3.1493292	21.6300667	0.44158132	0.61404503	0.81094749	0.87405847	0.88278276
3175	1.91739713	1.85383419	0.012854	-1.1613908	50.3870499	0.61480505	0.76498617	0.86721151	0.90529379	0.91806444
3176	0.84653098	1.19655893	-0.9539631	-2.3007323	69.3311685	0.46773668	0.61532231	0.67794865	0.77110554	0.78816356
3177	0.78567055	0.06221732	0.21480855	-1.418908	6.48928583	0.61533494	0.7345499	0.7157563	0.80369931	0.8166104
3178	1.10521659	1.20835679	-0.0971409	-2.4932878	16.4980773	0.47435212	0.64828714	0.8927252	0.92926982	0.93460104
3179	-0.4339848	1.38832124	-0.3054991	-1.5879978	11.9304603	0.52882771	0.71120574	0.74290954	0.77220731	0.83750401
3180	-0.3787801	1.98101774	-0.118341	-1.8432673	28.2664227	0.50799395	0.68790322	0.67924138	0.70044329	0.79320185
3181	0.87969792	1.55522259	-0.4135103	-1.8992521	1.00807811	0.44302524	0.63290518	0.64989627	0.70196714	0.77147584
3183	1.34703639	0.98715975	-0.2309269	-1.5455032	47.6073809	0.47791016	0.64364388	0.61745501	0.70756281	0.73951801
3184	0.38053077	0.10049972	0.36386594	-0.2078441	-3.9562152	0.46256248	0.62958079	0.61503271	0.67203816	0.73814192
3188	0.40699053	1.14358312	-0.5423184	0.02838486	118.511335	0.4538225	0.62904242	0.59207354	0.70376656	0.72445506
3189	0.92930616	0.51691196	0.05396611	-1.6489468	89.8928711	0.442608	0.6148801	0.80474463	0.87113325	0.87930279
3190	-0.1147539	-0.5088908	1.34033798	0.83147856	7.3068205	0.48590233	0.63924223	0.72199355	0.80289291	0.82393215
3191	-0.6327449	0.68298837	0.88143937	-0.003601	-47.846825	0.57693401	0.70104197	0.74705949	0.78876942	0.83202407
3192	-0.3633324	1.46241691	1.32222999	0.3424738	-1.513203	0.72539507	0.82359302	0.89748839	0.93145359	0.93611561
3193	0.18292506	0.59278709	0.06273552	-0.5653131	79.0174358	0.55417308	0.64570189	0.78161774	0.84250019	0.85215729
3195	-0.0990108	1.42664283	0.31228069	-0.7939869	11.0324412	0.4649285	0.62667046	0.66425796	0.76865229	0.79905596
3196	-0.0584938	-0.4770029	0.27669593	-1.1677327	100.741125	0.51469758	0.70402641	0.84925507	0.89776432	0.91299851
3197	-0.1583348	0.40895571	0.31317481	-1.1952235	80.162166	0.63032037	0.79732691	0.88773447	0.92726207	0.93757252
3198	0.433492	0.67753522	0.21478793	-0.2077469	65.5099676	0.60337854	0.6981157	0.8403999	0.89686603	0.9050684
3200	-0.4227424	0.88007554	0.01751436	-1.1634391	53.6978837	0.45542535	0.66652637	0.67305248	0.72211001	0.79068526
3202	-0.2821022	0.76263462	0.20219783	-1.7347154	72.1935693	0.47891297	0.67837602	0.6633206	0.73844627	0.77793833
3203	1.40067318	2.31256926	-0.1983428	-1.0615444	66.1327254	0.47275488	0.62758328	0.83660935	0.89129127	0.90027603
3205	0.88564337	2.68385398	-0.1779111	-1.9685315	26.825559	0.67136943	0.79886165	0.91440962	0.93934735	0.94627117
3206	0.07318634	0.29529889	0.05441156	-0.9364993	60.4892779	0.5177011	0.68165834	0.66265559	0.74712042	0.77737849
3207	0.22462634	2.3523315	-0.2198633	0.75642623	45.9480083	0.5446258	0.69316245	0.6028145	0.69269965	0.72602005
3208	0.35710501	0.7475095	-0.2242322	-0.7763796	48.6794081	0.53553288	0.68500089	0.58554933	0.67481837	0.71019911
3210	0.83600588	1.80852607	0.03329025	-2.1805097	108.802554	0.45026383	0.63249444	0.63156802	0.68769984	0.76043149
3211	0.09004836	1.44365799	0.4057091	0.17889754	3.48932672	0.52839183	0.6633458	0.80598126	0.87269703	0.88213962
3212	-0.0855847	2.78034022	0.19244387	-0.5279686	64.7541967	0.83734346	0.90933568	0.86403884	0.84029164	0.91820946
3214	0.06933536	1.03378868	0.50664193	-1.5269498	66.3590248	0.92294393	0.80717053	0.86687033	0.90718785	0.91650629
3215	0.2379735	1.62779168	0.10939081	-2.1785487	62.4865659	0.4751754	0.63503433	0.87152911	0.68292766	0.92016001
3216	0.51113685	1.6068476	0.55666901	-1.8216576	85.2483269	0.8863816	0.6830377	0.78263196	0.83506761	0.86338873
3217	1.01334663	2.48190201	-0.0714948	-1.85511	35.2817491	0.5366426	0.64665261	0.62478617	0.72340603	0.74396929
3218	0.56923406	0.67123345	0.44675143	-1.6918721	26.3830871	0.87359789	0.74769908	0.80874572	0.86641298	0.87921529
3220	-0.5418419	0.90179365	-0.1050923	-0.195744	42.2111002	0.52013157	0.68901148	0.67230944	0.71784796	0.78476445
3221	-1.0178998	0.55103645	-0.5650452	-2.3489447	56.8043402	0.46249086	0.65001975	0.58528199	0.677814	0.71330676
3223	0.09238394	1.07197832	1.49509776	-0.5634291	12.6348915	0.58394768	0.71523409	0.80136556	0.85936099	0.8686503
3224	-0.3430007	0.25534932	0.96838173	0.61201308	-4.8147842	0.60074291	0.71965113	0.76550023	0.83055881	0.84111229
3226	0.21458625	1.12016873	-0.0567341	-2.5481442	-3.2956044	0.46408463	0.64900405	0.60594027	0.6691488	0.7367457
3227	0.17338562	0.40488375	-0.1002214	-0.9988401	66.6511142	0.40156985	0.63745733	0.62306413	0.72884922	0.74397072
3228	0.59548035	0.54976738	-0.4841025	-0.8626102	51.3002159	0.46225804	0.62972591	0.58467348	0.68491797	0.7201072
3229	-0.2668263	0.07676195	-0.4328685	-2.0215608	57.6387617	0.45194849	0.62398367	0.63544149	0.72003949	0.76001403
3230	-0.0535092	0.00746335	-0.6286808	-0.6654951	34.7474236	0.43761743	0.63742274	0.68181447	0.73043299	0.79791929
3231	-0.0264854	0.96058914	0.14891265	-1.6432862	56.724264	0.50839174	0.67982003	0.61599161	0.70153919	0.74714378
3232	-0.013979	2.05615993	-0.447075	-1.6251591	71.6892585	0.42936788	0.62129101	0.64707929	0.7297828	0.77175326
3234	0.3230643	2.25791448	-0.3714105	-2.6824024	16.293457	0.451046	0.64326769	0.64080363	0.70685021	0.76208514
3235	0.89633467	1.01615357	-0.5800086	-2.8870091	27.6736304	0.56536173	0.72779214	0.84344003	0.88782859	0.90052384
3236	-0.3005377	2.59863131	0.01795793	-0.068738	19.9759058	0.3708601	0.47005644	0.55696039	0.66974582	0.68802454
3237	0.00172936	1.8374835	-0.6832074	-1.9357913	64.529779	0.45316984	0.6492119	0.62229016	0.70592546	0.75031888
3238	-0.1546751	-0.2769229	0.09103313	-1.331193	-12.888606	0.73598237	0.84778271	0.84515508	0.88964358	0.9057581
3239	1.08374784	-0.0462215	0.8694612	-0.9468639	-9.2817137	0.65105695	0.78631852	0.87366881	0.90750553	0.92294344
3240	-0.4905455	1.62904284	0.87475877	1.62075105	18.5933004	0.52605044	0.67362158	0.74349787	0.82560259	0.83612398
3241	0.10297551	1.3089253	0.45614844	-0.7857401	-12.025254	0.49682287	0.60259583	0.77640764	0.8456053	0.8556886
3242	-0.2475948	-0.3872561	0.17250041	0.96678934	3.43785209	0.70634619	0.78625903	0.89738834	0.92804127	0.93869779
3243	-0.6145897	1.23148848	0.39804133	1.82543012	28.4126143	0.50440258	0.64305959	0.762112	0.83655041	0.8469414
3244	-0.5146773	0.81173487	1.73681488	-0.4304367	-40.08855	0.47087469	0.63322922	0.75367857	0.83974906	0.85069233
3245	-0.6781205	-0.1023373	0.91551922	0.0813638	-23.252748	0.51288579	0.6476564	0.71253107	0.80507977	0.81616052
3246	-0.9876094	0.27351483	0.93388558	-0.5689642	-1.9005025	0.50789697	0.67048722	0.6782519	0.77036679	0.78469631
3248	0.45109214	2.61646407	-0.4511572	-1.6676993	-35.628576	0.50876606	0.64321064	0.58001474	0.67108144	0.70705558
3249	0.84117755	2.73886363	-0.325318	-2.5962043	23.3588334	0.51540875	0.69355365	0.64849627	0.72388469	0.7666357
3250	-0.2727277	2.34527134	-0.4235443	-1.5900937	42.4715955	0.4677595	0.65834532	0.64267919	0.75132111	0.76765201
3252	0.28429763	1.37699225	0.28141271	-1.1178802	40.798468	0.46278684	0.65089892	0.64081876	0.72301047	0.76332102
3253	1.06852383	1.49317586	0.05774666	-0.411554	84.7780297	0.459806	0.59916962	0.74650836	0.82339901	0.83907432
3254	0.44634172	0.44100533	0.40190895	-3.3048768	10.1650743	0.52515685	0.70197315	0.83572884	0.89177814	0.89903286
3255	0.47685461	0.66002624	-0.1108027	-1.0528466	-16.252168	0.49644146	0.66212561	0.62316959	0.70451789	0.75034469
3256	0.95059636	0.62433041	-0.2179716	-0.6433893	-4.1908551	0.56971407	0.7267676	0.75129072	0.83186659	0.84436817
3257	-0.6344178	1.78525362	0.35419065	-1.2303346	36.4479618	0.49588626	0.64541135	0.61321455	0.6759388	0.74071156
3258	-0.3372496	1.51614622	0.03766107	-1.5489261	17.6174457	0.48321211	0.6827809	0.66709618	0.73313149	0.78596466
3259	-0.8332917	1.38253835	-0.1689539	-1.0977967	8.2448829	0.44516662	0.56967291	0.54929384	0.66651462	0.68440667
3260	-0.7802268	1.74605927	-0.0182574	-1.3292871	36.9477796	0.6268489	0.75346205	0.6498974	0.7555699	0.77035665
3261	0.41564476	1.88693087	0.2197051	-0.7780275	50.7757254	0.50378178	0.69356899	0.62251754	0.69723736	0.74266311
3262	-0.012373	-0.3786408	1.34997331	0.46220099	-34.835015	0.44018626	0.62676003	0.67109181	0.7726439	0.78659376
3263	0.37096367	3.20683831	-0.0211153	-1.4361448	-3.9877987	0.55108798	0.71367648	0.86718329	0.90912725	0.91499471
3264	0.03368526	2.88739592	-0.2879246	-1.6136754	63.8105998	0.54073567	0.71681186	0.87073353	0.91090888	0.91664346
3265	-0.0456082	2.19789932	0.27887528	-0.4304958	-20.851075	0.51908466	0.69918175	0.86298257	0.90900182	0.91511027
3266	-0.2460693	1.65731001	0.26354381	-0.0893813	38.3475073	0.92454825	0.95683853	0.94541687	0.89674233	0.96665011
3267	0.56529037	0.94901079	-0.0695737	-1.3682575	50.9345928	0.51467652	0.63903073	0.59676237	0.67472094	0.72254435
3268	0.16795183	2.0367172	-0.7065869	0.48719709	84.6874823	0.70114214	0.80841829	0.83413493	0.73335582	0.89934548
3270	1.05346383	2.24219373	-0.200456	-2.8901312	63.6135773	0.51754097	0.71442732	0.92560969	0.94991606	0.95426841
3271	-0.9535289	2.19186925	0.43247252	-0.028352	48.5046515	0.90120251	0.94352651	0.93387831	0.90593843	0.96005989
3272	-0.1907892	0.84252559	0.22081148	-2.880554	76.2849266	0.45009	0.62284305	0.62935202	0.73469679	0.75012359
3274	0.28905584	2.56714911	0.32848903	-2.2794531	47.3034493	0.79433645	0.87690412	0.71966644	0.80817642	0.82205181
3275	-0.1025893	2.05934346	0.05067859	-0.8757612	-18.058064	0.43958576	0.5566144	0.59882418	0.70766104	0.72452838
3276	0.08997687	1.56318628	-0.131257	-2.7269536	-36.720294	0.48855915	0.67712904	0.66358076	0.61074693	0.77808449
3277	-0.5993116	0.94195866	-0.286044	-1.5631108	-37.383959	0.47589532	0.65278818	0.65863574	0.72624089	0.77578266
3278	-0.325349	0.57527704	0.16881503	-3.8618596	38.6302093	0.47561885	0.65657284	0.64350624	0.70573777	0.76464754
3280	1.92300298	0.29682916	-0.6627465	-3.0870573	-8.9201367	0.44991967	0.63870024	0.58186426	0.69546516	0.71214735
3284	-0.5253685	1.81081061	-0.642415	-2.6350885	85.9261662	0.49904518	0.68139674	0.68670628	0.7098875	0.79995256
3285	-0.5085472	1.68924418	-1.074024	-2.5757953	44.9866205	0.49464004	0.68248618	0.71678739	0.8015859	0.82028435
3287	-0.1971553	0.57639456	0.08914494	0.49522524	24.3466996	0.45879828	0.61640512	0.64166915	0.70977093	0.76432031
3288	0.26892914	0.34667075	0.12707312	-2.0238111	30.8503915	0.4595941	0.60812472	0.85590099	0.90283464	0.91050304
3289	0.16579832	2.20562546	0.51420756	0.04250966	10.0350418	0.54986952	0.70517396	0.83248695	0.87842851	0.88510664
3290	-0.0609111	2.29652924	0.13684421	-1.1104836	33.072769	0.4536824	0.61789757	0.76584667	0.83460198	0.84380557
3291	-0.8584558	1.22210129	-0.7778891	1.53027362	-4.6601212	0.47996758	0.6231879	0.71045681	0.79334303	0.81363671
3292	-0.0971282	1.69868224	0.04119973	-1.7084975	20.5280946	0.8409274	0.91616648	0.96462174	0.97495403	0.97796425
3293	-0.2045202	0.83636736	0.13088673	1.05937695	-32.725554	0.56145858	0.69857417	0.77150302	0.84316173	0.85404758
3294	-0.4092539	0.11833023	0.54066646	0.44945301	9.34504732	0.56105367	0.67195058	0.78032237	0.85007755	0.8655816
3295	0.15373106	-0.0772273	0.6866465	-0.9935143	28.8514336	0.5879749	0.71478193	0.73272994	0.82759475	0.84359055
3296	0.36319037	0.38605163	1.23101024	-1.5785723	-14.307048	0.4969425	0.67210343	0.74784284	0.81725334	0.84260782
3298	-0.293613	2.27420788	0.22351228	-1.0344002	1.83628261	0.76872266	0.88643107	0.95379561	0.96790019	0.97048841
3299	-0.1050674	1.67605284	0.00467832	-0.4634658	45.3804799	0.50581477	0.65982558	0.67405014	0.70053663	0.78388233
3301	-0.0329243	1.67117721	0.15597309	-1.9265381	-33.694477	0.45123311	0.63451309	0.82132914	0.88453009	0.89231585
3303	0.6654672	2.10016074	-0.6980002	-2.8763186	46.9203109	0.52925651	0.70084611	0.86080713	0.9041039	0.90996334
3305	0.09668233	0.83625161	-0.1474174	-2.7105689	60.8052882	0.46673167	0.66327005	0.8462642	0.89834601	0.90513223
3306	-0.1407919	0.64072993	-0.239915	-2.9277374	31.1901227	0.46369364	0.64404201	0.80595775	0.87002353	0.87811553
3307	0.03912278	0.09262122	0.820533	0.89253837	5.22595983	0.6236782	0.72830026	0.898748	0.93303753	0.94032257
3309	-0.5249278	0.90925135	-0.2612962	-2.0276721	94.3609874	0.48591101	0.66911654	0.60780225	0.67293144	0.73685485
3310	-0.3199318	0.96190504	-0.2334956	-1.9493209	26.6506791	0.63807867	0.80951659	0.94369193	0.96218557	0.96544818
3311	0.02638606	2.55328107	0.5394997	-2.3565997	13.3440394	0.52653423	0.70302287	0.86663006	0.9074572	0.91325209
3313	-0.4033121	1.46010545	-0.0063809	-3.2723196	17.4156347	0.54652425	0.72368936	0.85275805	0.90104651	0.90738045
3314	-0.171974	0.97932119	0.1487293	-2.2076153	31.9064405	0.495047	0.68095615	0.8060498	0.86783781	0.87595551
3315	-0.0880942	0.36226555	-0.2235258	-3.401626	63.6286993	0.42039951	0.63741705	0.81728867	0.87757034	0.8852444
3316	-0.0596943	1.50232966	-0.2461711	-1.521333	77.0566574	0.41541861	0.62458955	0.81147766	0.87391862	0.8817903
3319	0.42190955	0.69598967	0.03350687	-0.0203961	-45.481812	0.45854858	0.62425748	0.68291021	0.77864694	0.7977436
3320	-0.1945729	0.52157618	-0.3944346	-1.7952617	47.9908302	0.53702499	0.67222628	0.66427099	0.74455464	0.78238132
3321	-0.1604225	1.252836	-0.0109907	-2.335925	21.902269	0.43876994	0.62134727	0.62436628	0.72103282	0.75036098
3322	-0.6519446	1.00736277	-0.5153482	-1.5420387	43.1169885	0.46032011	0.66629579	0.73506111	0.77051932	0.82962361
3326	-0.3080795	0.41147733	-0.3135218	-2.1788865	34.8429304	0.44003129	0.62839628	0.66269281	0.72022432	0.78240023
3327	-0.720538	0.06738855	-0.2882298	-1.7449357	78.6552297	0.55650527	0.71187648	0.67163983	0.72160829	0.78995321
3328	0.61220124	2.13379017	0.037198	-1.5525879	25.5151038	0.46881603	0.62802862	0.65930818	0.73637201	0.77299883
3329	-0.0798732	-0.0405329	-0.5150616	-2.7126864	118.818383	0.47944167	0.65244299	0.59774695	0.70240577	0.73411256
3330	1.20213409	0.82876695	0.61468615	0.83436765	8.51589655	0.43831544	0.63195361	0.7860339	0.84728013	0.85857719
3333	0.54130479	-0.2988227	0.29465535	-1.4891363	36.0266467	0.84086553	0.91265424	0.90364038	0.87626383	0.94215696
3335	0.43523046	0.56425566	-0.807247	-1.7650189	113.43354	0.46399465	0.6402049	0.82720214	0.88753167	0.89512743
3336	0.6320684	0.06275292	-0.2126658	-0.5216636	64.6810409	0.4929461	0.63116255	0.56618154	0.67642588	0.6935817
3337	-0.5131504	0.54410051	0.18247911	-1.6045602	51.5726362	0.47681459	0.67418479	0.64373629	0.70301627	0.76409171
3338	-0.7147907	1.49587632	0.64878591	0.70001492	-33.541764	0.63444648	0.75336691	0.7299089	0.83488809	0.84663014
3339	-0.4248613	-0.7720666	0.10575419	-2.2635905	31.540503	0.4668572	0.65207391	0.65702902	0.73770996	0.77502278
3341	-0.0449865	-1.0718191	-0.149525	-1.9709686	61.1662918	0.50261753	0.63188756	0.63899547	0.71930581	0.74874843
3342	0.44910207	-0.0528336	-0.6915341	-2.307021	65.9627253	0.4772839	0.65601881	0.62708174	0.71652851	0.74904756
3344	0.86086299	-0.7350176	-0.263203	-2.2047147	44.3839324	0.41782086	0.62578087	0.5869639	0.70638334	0.72320285
3345	0.87018171	0.67627961	-0.1125048	-2.4121185	115.989942	0.49388901	0.67195815	0.64291063	0.69376093	0.76360563
3346	-0.4931088	1.59418962	-0.1916723	-2.0784074	10.8758649	0.45057481	0.60947397	0.6417204	0.708229	0.76340806
3347	1.00420116	1.17827783	0.017479	-1.7379804	60.486382	0.51733298	0.69388857	0.6423519	0.68914651	0.76471107
3349	-0.5753678	1.81188532	0.11736817	-0.9614245	35.7236334	0.54810455	0.723979	0.70119922	0.7620811	0.79722418
3350	0.0303728	-0.6394729	0.18205372	-1.3461703	37.3647982	0.63011076	0.68717688	0.84999329	0.89690295	0.91185211
3351	-0.7535469	1.58779517	0.11630523	-1.1242828	56.6217487	0.50363419	0.68106522	0.7094714	0.77247995	0.80994335
3352	0.59254411	1.3921419	-0.0613149	-2.0674671	44.5713644	0.50353179	0.65225768	0.61228604	0.71868572	0.73430257
3353	0.42978834	0.82968868	-0.611031	-3.4420656	-3.0349238	0.43653242	0.52776914	0.78372707	0.85259112	0.86380781
3354	-0.1575943	0.58955015	0.149935	-0.9508292	40.7144225	0.45057449	0.62919736	0.66351032	0.7490838	0.77678229
3355	-0.0028691	0.77227378	0.17771166	-1.7247171	2.06272886	0.90268039	0.94042986	0.96513645	0.97498994	0.97749778
3356	-1.2094345	1.59442273	0.46050516	-2.1223225	13.4380152	0.86214104	0.92335238	0.91062	0.88622741	0.94669037
3358	-0.0472033	0.82550676	-0.1149168	-1.4306652	17.7322129	0.59985684	0.70696386	0.60785299	0.71526354	0.73235913
3359	0.17765584	1.13116727	0.16351654	-1.0192787	7.63724784	0.672508	0.77395928	0.71434856	0.80096713	0.81555884
3360	0.44937668	1.95621579	-0.2955749	-1.4183223	22.1327955	0.71632119	0.83080085	0.81993568	0.87742848	0.89115987
3361	0.15312272	1.75224533	0.37993258	-2.4670597	-54.237904	0.47792591	0.58309024	0.76143747	0.82791305	0.83866547
3362	0.31419845	1.35915162	-0.0744839	-1.0562938	-48.619432	0.43678695	0.62070811	0.77484257	0.8491041	0.85862242
3363	-0.5382244	-0.2931349	-0.1259123	-0.7993936	66.541963	0.45615117	0.64748671	0.69034377	0.74363771	0.80465434
3364	-0.7986325	0.62674747	0.02790646	-0.0154646	31.707511	0.50613762	0.68792856	0.63214913	0.66872719	0.75939183
3365	-0.7179337	-0.4227265	-0.4956238	1.0246369	65.0218686	0.49727344	0.68786404	0.68910677	0.75784704	0.79872656
3366	-0.0981374	0.34205898	-0.0691192	-1.6777405	30.4007019	0.45147859	0.64793719	0.58269559	0.67631497	0.71151979
3368	-0.8820866	2.5128803	0.28503032	-1.8776271	23.4019051	0.58078237	0.72895561	0.6806389	0.75699572	0.78834573
3369	-0.7556543	2.48084169	0.02178468	-1.8692767	29.7568431	0.52220219	0.68203816	0.59109078	0.68089204	0.71532337
3370	-0.6238094	2.13279703	0.02770212	0.61132603	28.3494067	0.47702598	0.63721385	0.63669761	0.69901455	0.75553567
3371	0.75428222	2.88275958	0.10714014	-1.0469745	-1.3066747	0.80326631	0.88255037	0.94408019	0.96032038	0.96441028
3372	1.50246022	2.41033775	0.59821578	-1.1190276	48.7257459	0.43620033	0.61851862	0.78024114	0.84177785	0.85338996
3374	0.42098778	1.13261482	-0.2737015	-3.1557396	58.8834062	0.45217105	0.63773388	0.6884552	0.71118465	0.79951552
3375	-0.0542479	2.04886674	-0.0193076	-1.3549306	80.6610194	0.50835491	0.68741065	0.70165096	0.75189879	0.80907716
3377	-0.4659591	2.09215135	-0.0536838	0.67072463	55.7719955	0.51275913	0.67925143	0.690651	0.76000777	0.80234019
3378	-0.5766414	-0.6502044	0.06976362	-2.1311413	32.3952201	0.49994948	0.65461914	0.62711678	0.70900421	0.751566
3379	-0.0284954	0.24558676	-0.0418896	-2.9498138	36.5755755	0.50888251	0.6522507	0.63435036	0.71095564	0.75483182
3381	0.00438908	1.49556803	0.56718374	-2.8907683	81.4753833	0.48923717	0.66975983	0.6814288	0.73102724	0.79271816
3383	0.55815318	0.60838332	0.53451481	-0.7452644	27.4009209	0.88722504	0.93871011	0.94010685	0.90856011	0.96370556
3384	-0.01762	0.46365152	0.24001748	-1.7782935	16.3065501	0.61295293	0.7734288	0.91411351	0.94831843	0.9526849
3386	-0.6164151	1.79098735	0.62358292	-1.8450339	3.11959479	0.60503517	0.74339369	0.90380488	0.93412201	0.93916102
3387	0.18943012	2.25898747	0.14209522	-1.3418564	13.3307519	0.52329499	0.66320443	0.83033759	0.88186033	0.89053973
3388	0.3902306	2.26247748	-0.0774982	-1.4234757	26.1090623	0.47609469	0.65351773	0.66569612	0.73355364	0.77733138
3389	0.01139475	2.12265552	-0.4578212	-1.2653098	47.5226397	0.48003699	0.66527891	0.65697164	0.73429433	0.7744317
3390	0.48968961	-0.2418143	0.87108896	-0.1834275	-7.1422831	0.51282944	0.67448631	0.88425038	0.92310023	0.93295346
3392	0.50739672	1.56635333	0.58256217	-0.3802208	8.01000894	0.43038677	0.62473636	0.82632753	0.88383548	0.88973488
3393	0.18972523	1.4160206	0.19619242	0.23221643	40.774146	0.47986544	0.6515544	0.63512135	0.71032328	0.75308654
3394	0.47449234	0.43247371	0.42804434	-1.6362199	23.4516615	0.44713682	0.63769262	0.80216	0.86610519	0.87462491
3395	-0.3260866	0.69455294	0.83917485	-2.0391319	23.7328054	0.48732571	0.68698611	0.83561605	0.88899031	0.8987301
3397	0.9189077	1.17644679	-0.1465407	-0.5774814	-23.40277	0.54983246	0.68688301	0.74872867	0.81613838	0.83780785
3399	-0.3879499	0.34451924	-0.1540372	-1.0835083	102.168133	0.50196951	0.66612022	0.61425334	0.70774667	0.73853184
3400	0.1751329	1.40874086	0.20556155	-3.635885	54.919962	0.4925583	0.66656063	0.67293937	0.70721176	0.78674646
3401	-0.6340635	0.59112578	0.42746059	-0.4968205	54.4363906	0.54748392	0.67787968	0.76764324	0.8236298	0.84484794
3402	-0.2966446	0.92923987	-0.3819948	-1.8377839	71.392653	0.49045579	0.67134656	0.64336401	0.70255763	0.76644595
3403	-1.067436	-0.1605404	-0.1634657	-2.6621015	37.9721722	0.45477495	0.63536602	0.57326878	0.67285264	0.70893521
3404	-0.4375069	0.04794731	0.25604885	-0.1844026	70.2522942	0.51708707	0.63878273	0.88748399	0.92828786	0.93402269
3405	-0.3077254	2.18796656	-0.5264059	-0.311762	-21.544149	0.47875329	0.62832932	0.77214342	0.8442649	0.85400954
3407	-0.2031785	1.29345363	0.26971805	-1.738205	67.1586104	0.49414136	0.65470378	0.67060107	0.71825795	0.78525938
3408	-0.2895296	0.98642289	0.04003771	-0.7888688	67.4887875	0.44812807	0.62846398	0.65491056	0.691041	0.77327067
3409	-0.6316119	2.74556287	0.61383694	0.16844965	36.1770357	0.68494129	0.82509987	0.92994762	0.95152778	0.95565741
3410	-0.6266245	1.82536783	0.48833712	-0.7678871	56.9687972	0.45135152	0.63158216	0.76441998	0.83988021	0.85059987
3413	0.12514528	1.44220874	0.26559747	-1.0023212	48.360426	0.56984123	0.68275919	0.81923839	0.90222106	0.91054984
3416	0.80243388	0.91366643	0.20229096	-2.4820591	60.6382447	0.47304416	0.63467505	0.63552704	0.70883083	0.7553152
3418	0.03771374	0.09090062	-0.2979192	-1.9197347	31.9145565	0.44686627	0.65283167	0.59058846	0.70784419	0.72460226
3420	-0.7305634	0.12373344	0.44764364	-4.2101036	70.8950715	0.45547221	0.63065851	0.77368681	0.84096962	0.85009602
3423	0.52861875	0.65318578	-0.0318684	-2.9085067	22.6261468	0.5734043	0.73897871	0.91942817	0.94631172	0.95047019
3424	0.57563966	0.97424246	0.82998828	-0.4940957	14.2225554	0.45624476	0.66078103	0.78259393	0.85900533	0.86810073
3425	-0.262756	-0.9366775	0.36538655	-1.3589844	-8.1723523	0.4639569	0.61935088	0.70716391	0.76339188	0.81351494
3427	-1.2140742	0.62187605	-0.2254997	-0.464104	-18.425464	0.47212245	0.62752184	0.74863326	0.83105845	0.84208739
3428	0.40614095	0.47425456	0.61553208	-1.9732518	-12.936827	0.43254513	0.62009475	0.7364743	0.8402123	0.85684562
3429	-1.1256315	-0.0742729	-0.2059993	-2.107564	-20.397238	0.55936429	0.69791969	0.7688679	0.84523428	0.85977016
3430	-1.1107609	1.11354378	-0.6705955	-1.2054132	-36.139647	0.50676677	0.65219594	0.77194753	0.8507111	0.86022413
3431	-0.7172177	0.36077976	0.77839134	-0.1841213	-72.155054	0.54468188	0.69538005	0.70069876	0.79685272	0.82621909
3433	0.06930232	0.27728685	0.84057536	-1.0643486	15.8826586	0.397737	0.61906908	0.75786036	0.83349309	0.84306697
3436	0.43991153	1.02626307	-0.3341323	-3.2786446	20.9009969	0.53897752	0.69880408	0.90689815	0.94287875	0.94619079
3442	0.02612457	-0.1627352	0.14197372	0.33279386	-33.573611	0.48737229	0.61683865	0.74897221	0.81726456	0.83507494
3445	-0.1917204	0.00358068	-0.6667551	-0.031316	32.5670504	0.88976565	0.73452867	0.85460462	0.90084959	0.91345267
3446	-0.1172718	1.07290423	0.05657048	0.3931376	-12.116537	0.86478055	0.63502066	0.79360314	0.86128393	0.87192892
3447	0.35964112	2.68505361	0.53900733	-3.158943	-67.288939	0.65532553	0.80238053	0.92893688	0.95121694	0.95580135
3448	0.33777645	1.18644184	0.25213094	-2.8029555	-16.421707	0.64465463	0.80179322	0.92534153	0.9493384	0.95367241
3449	-0.4050265	1.21374211	-0.0081225	-1.2835283	40.0129661	0.67359825	0.80484261	0.74967309	0.77547342	0.84480465
3451	0.24334059	1.10837651	-0.6888654	0.86143088	25.7720075	0.48627272	0.64476238	0.78303892	0.82161516	0.86454372
3452	-0.046228	0.42162096	1.51974918	1.78300376	-30.023089	0.44121022	0.63551989	0.75250159	0.83230416	0.85185991
3453	0.13777676	-0.6718445	1.17816452	1.43241055	15.1467473	0.51873246	0.66459631	0.73219735	0.82118062	0.82720445
3461	0.13720225	0.32087082	-0.0421662	-1.2962682	103.314934	0.43475654	0.63549998	0.76508643	0.84142222	0.85105186
3464	-0.0255896	1.97263589	-0.4782266	-1.2036623	14.6291214	0.54102833	0.66661302	0.61210851	0.67252058	0.73888913
3465	-0.4296974	1.70569881	0.04393824	-3.4895184	23.153612	0.45728253	0.63279155	0.64518298	0.69409977	0.76388194
3466	-0.6107888	2.02067371	-0.0629803	-2.087369	14.6799473	0.45482793	0.63682003	0.60229553	0.67564839	0.72684685
3467	0.56854919	0.14688953	-0.3476325	-1.9769486	18.2826636	0.48076004	0.66965887	0.64803538	0.68972315	0.76779885
3468	0.13540519	0.72993357	-0.0662763	-1.7179778	-2.3402435	0.46228382	0.62916947	0.59493061	0.68973483	0.72337273
3469	0.04292311	1.50251887	1.13828196	0.08339924	-12.064554	0.52303662	0.70924326	0.80599532	0.8609505	0.86844155
3470	-0.1053028	2.41663003	0.03374734	-1.0093638	43.5378702	0.79601309	0.8768737	0.9457852	0.96371864	0.96659057
3472	0.75320517	2.33892986	0.36215803	-2.5924264	20.4353414	0.66727132	0.79702915	0.93108648	0.952804	0.95671763
3475	0.23066871	1.05497578	0.32016751	-1.9502659	37.6730542	0.47681288	0.6804317	0.90469343	0.93787476	0.94272251
3478	0.28527261	0.66437486	0.28281867	-1.2600813	48.9476198	0.51747294	0.64924628	0.71883575	0.81514663	0.83220159
3479	-0.1670564	0.47180493	1.24467573	0.32571468	14.6791241	0.47992237	0.65306457	0.64610897	0.75794794	0.78262031
3480	0.06029978	-0.6783022	0.49158829	1.35766879	-17.540621	0.45451209	0.63341455	0.66778875	0.77597962	0.7893391
3482	0.02524338	0.63151615	-0.2461533	-0.5853206	77.2973295	0.43879552	0.63775179	0.64283276	0.66562749	0.76899784
3484	-0.02722	-0.9254311	1.26001175	0.41728131	-7.1805713	0.45055212	0.64196459	0.68663438	0.78906205	0.82103819
3485	-0.970478	0.84305954	0.42884408	-1.4893146	29.8543274	0.63807811	0.71806525	0.86577989	0.90538809	0.91875659
3486	-0.5567954	0.79630757	0.74760531	-0.6269985	1.39767431	0.48824871	0.65416185	0.71214919	0.79947996	0.812343
3487	-0.8859149	0.69964928	0.39213748	-0.596957	-21.411881	0.44124956	0.62151077	0.74309494	0.82464174	0.83744256
3490	0.28180945	1.41681389	-0.208952	-1.6127392	60.3814687	0.31936794	0.37243151	0.5685884	0.67769209	0.69464442
3491	0.90220417	1.36373862	-0.295286	-0.7316327	80.2666687	0.46408099	0.61469024	0.6795669	0.72403435	0.79123409
3495	1.46196405	1.53245205	-0.0389016	-3.684298	51.5165041	0.47207625	0.64206813	0.5981954	0.68741195	0.72292649
3496	0.62444561	1.97998676	0.06667465	-3.2733586	28.3753774	0.4778339	0.6400602	0.60834436	0.67917214	0.72906922
3498	-0.3531254	1.78749118	0.06250125	-1.8714395	10.0474716	0.5360444	0.6830031	0.65710731	0.70948979	0.7743022
3500	-0.0181374	-0.1425765	0.84988628	-1.0076807	-31.936958	0.4554255	0.63028519	0.64622166	0.75518699	0.78800634
3501	-0.1399204	-0.6953637	1.05266908	-0.7726157	26.5732215	0.53507415	0.69687406	0.72589011	0.8131	0.82685314
3502	0.16205276	0.17191738	0.37661212	1.15697999	7.03429438	0.46798126	0.6298031	0.72660038	0.8115225	0.83185706
3503	-0.1832796	2.11503219	-0.0199995	-1.4572674	41.3422188	0.49711854	0.65361788	0.86555636	0.9133739	0.91939838
3504	-0.185512	1.96426591	-0.1875835	-2.3973931	55.3585022	0.56888803	0.72206091	0.86223833	0.90605939	0.9121737
3505	0.36606889	1.17919767	-0.1905088	-1.9792343	-6.8356685	0.5530124	0.68104198	0.92318032	0.94948862	0.95366111
3507	-0.5967421	0.88750319	-0.455222	-2.1164661	52.1760327	0.51010788	0.64376945	0.63987149	0.70599812	0.7624243
3511	0.31567333	1.18792336	-0.0283739	-0.9052415	36.0654415	0.52424611	0.71897568	0.88261236	0.72645123	0.92609405
3513	0.88088486	0.25863487	0.20415027	-3.0657022	14.7880845	0.57700578	0.70970819	0.92078225	0.94685959	0.95147003
3514	0.24547115	1.60922929	0.38774368	-1.2402728	35.2053051	0.87606574	0.92503745	0.95610241	0.96925309	0.97224623
3515	0.19334187	0.5882674	0.05357451	0.5951124	61.3944881	0.46715107	0.66464314	0.86731861	0.7142569	0.91607364
3517	0.18279246	0.67783449	0.26919479	-0.916572	30.296376	0.4573494	0.64965275	0.86383023	0.70444239	0.91458389
3520	-0.5376559	0.18311944	0.93818397	-0.1697115	-67.545885	0.45356817	0.62367625	0.69772999	0.77782777	0.79902905
3521	-0.19943	1.2397074	1.00425656	0.5075469	-28.736464	0.52391358	0.69103859	0.77446351	0.84191694	0.87176172
3522	-0.7698441	0.18151038	0.4227362	-0.2576911	33.6023789	0.53884702	0.70834258	0.71671154	0.80127959	0.82020569
3523	-0.2340355	1.22285704	0.66040076	-1.730355	38.564781	0.51142553	0.65851505	0.76282306	0.82535662	0.83440657
3526	-0.9778658	1.26621607	1.0517395	0.87968634	42.4385503	0.75606356	0.84165187	0.91057899	0.93340094	0.94691903
3527	-0.5135531	1.88528157	0.35414114	1.5312109	23.243423	0.50136604	0.62683253	0.55092154	0.6712245	0.68887594
3534	0.69787114	-0.4127012	-0.0125479	-2.9408305	48.0590581	0.44563649	0.63062418	0.60451532	0.66927959	0.73646964
3541	-0.3332319	0.64549191	-0.7098986	-0.5893261	-6.5219363	0.889508	0.51787384	0.77562837	0.84817759	0.86316394
3542	0.22200094	1.53655374	0.38231276	-2.1349263	2.06257057	0.51215171	0.65869112	0.78306029	0.84921149	0.85805136
3543	-0.8624021	1.00971269	0.63726421	-1.3159116	16.6179532	0.88386557	0.93497728	0.93502678	0.83804773	0.96029743
3545	0.16720425	0.89845321	0.33484168	-1.3017708	38.796132	0.42941926	0.51132737	0.70769296	0.78355347	0.79528705
3548	0.05184887	0.47799167	-0.2582369	-0.3594499	71.4695321	0.43238701	0.6264895	0.64104845	0.68407376	0.76774935
3555	0.79084037	-2.229467	0.78781366	-1.1089	58.8360373	0.44702656	0.62954314	0.72883284	0.78736026	0.83422182
3556	0.42161123	-2.2314103	0.60420884	0.02808628	-1.6777731	0.48395766	0.63749512	0.71776231	0.81427581	0.8260901
3557	-0.4877902	-1.8879973	0.50888293	-1.181377	20.192659	0.51168364	0.68011814	0.72313395	0.78250742	0.82527854
3558	0.08044947	-1.094316	0.47727271	0.10379583	46.5108787	0.46835394	0.63291999	0.75304656	0.84870677	0.86261934
3559	-0.2718418	0.22649526	0.32101123	-1.4595771	42.6164828	0.50176123	0.6604906	0.75099003	0.8267367	0.85205314
3560	-0.2865929	1.02127275	0.68263916	0.60402263	-12.853957	0.74644385	0.85560668	0.75967653	0.89307627	0.90449494
3561	-0.5566944	0.77892868	0.49668839	-2.2355608	24.9745855	0.56324938	0.68222337	0.78671471	0.85377958	0.86283853
3562	0.02989915	1.4964823	-0.3412763	-1.4285371	50.7742925	0.959885	0.82646684	0.86448124	0.90561672	0.91783582
3564	1.51117176	1.66185726	0.21405191	-0.4777712	-8.2896945	0.50431122	0.67931629	0.80777727	0.8724052	0.88488444
3567	0.13363242	0.58538303	0.47212284	-0.7521583	17.503972	0.46511057	0.64893856	0.78060082	0.8517729	0.86084601
3568	-0.3605942	0.82687035	0.44104565	-0.7522634	-29.233461	0.47643671	0.61881418	0.76935457	0.8517478	0.86242932
3569	1.95881022	-0.2240515	0.69342752	1.16398791	3.21611849	0.43297377	0.62436952	0.69451571	0.78658055	0.80651284
3571	-0.2077094	0.82242091	0.60020132	-3.2211409	55.8189274	0.43955201	0.64325476	0.76352038	0.83645828	0.84594942
3573	0.61316315	-1.1222555	-0.2543226	-2.0003692	59.6185968	0.48455968	0.65141695	0.76794002	0.87699708	0.88418715
3574	-0.0194844	-0.4555191	-0.2915856	-0.4514202	56.6063874	0.42227753	0.6357255	0.78294724	0.84902478	0.85811571
3575	0.15601344	2.43673231	0.60484494	-1.9230939	54.9647599	0.95138114	0.73117085	0.82575104	0.88029255	0.89494942
3582	0.16160054	-1.9207481	0.50117491	-0.7431443	-10.619583	0.47437667	0.65000009	0.74686899	0.82477164	0.84523936
3583	-0.5810589	1.77991606	0.09766842	-1.722116	40.2091403	0.59016813	0.69782954	0.83936016	0.92371145	0.92993432
3590	-0.0854193	-0.8223948	0.95388969	1.28056377	-3.343624	0.67913191	0.79593359	0.90394349	0.93074678	0.94432462
3591	-1.3472375	1.46500566	0.42209826	-0.9161842	54.6067369	0.60789711	0.7398003	0.90754569	0.93875688	0.94334324
3594	0.07131509	1.85026361	0.60444382	-0.2763742	81.6206319	0.68578148	0.80584551	0.84605988	0.89294745	0.90742166
3596	-0.2194115	0.73068561	0.49228122	-4.1515903	-42.330867	0.57756934	0.75649799	0.91520812	0.94320367	0.94811514
3598	-0.2223874	-1.447505	0.04953858	-0.276637	123.97732	0.36537536	0.54003688	0.6049797	0.71539138	0.73133817
3601	0.03457623	1.33444367	0.03136073	0.13902035	-10.977381	0.92519818	0.78296615	0.84588375	0.89209255	0.90479626
3602	-0.4119701	1.53412369	0.20615666	-0.6822252	42.9872616	0.43042671	0.62950049	0.78628767	0.87875118	0.89722686
3603	0.87941108	0.86422514	0.46536952	-2.1638472	89.6112516	0.46407775	0.63217637	0.76387901	0.84102237	0.85070624
3604	-1.1031257	0.82796835	0.45155127	-3.2355596	30.2003713	0.49274117	0.69534284	0.90171766	0.93281942	0.93790588
3606	-0.8380372	0.81676663	0.68452597	-0.4471584	2.20312484	0.84215301	0.90318034	0.74876654	0.90144402	0.92576728
3612	0.58256242	1.72740714	-0.0027458	-1.1344811	-2.1661165	0.72352906	0.84823933	0.95084771	0.966774	0.97025599
3613	-0.1043162	0.65172541	0.26377077	-1.4134021	47.922927	0.62968417	0.75763194	0.838184	0.88411226	0.89187375
3616	0.50969604	1.73251885	0.25775861	-0.3689124	77.8152539	0.44093689	0.63098653	0.66667864	0.77256553	0.7899354
3618	-0.5800892	1.17964503	0.6504963	-2.3600919	19.3121274	0.48417081	0.66559706	0.78787068	0.86202585	0.87157538
3619	-0.7500277	0.53549305	0.51974042	0.20651529	11.2288356	0.68672112	0.81510276	0.89254306	0.92157414	0.93668936
3620	-1.0151638	-0.1937957	0.66117167	-0.8143133	18.330811	0.52401226	0.64565703	0.70568114	0.80619276	0.81831552
3621	-0.3467016	0.16702357	1.05857715	-0.6064017	8.71977405	0.49250763	0.64202521	0.69279927	0.80962278	0.82172205
3622	0.13564973	1.00223293	0.79977837	-1.3676141	-19.569448	0.47589504	0.62356406	0.62509542	0.76472431	0.78629409
3625	-0.5746556	1.80496752	-0.1864678	-1.3469315	59.8390425	0.40482842	0.48740515	0.63165532	0.68030168	0.7515098
3626	-1.2758351	2.64362929	0.05143434	-0.9443671	27.0269198	0.61765933	0.72375958	0.67261501	0.77018152	0.78423377
3628	-0.335629	-0.3608394	0.36393398	-2.5506573	38.0975931	0.43956865	0.62906155	0.5599811	0.68613613	0.70396885
3629	0.57688054	0.76795577	0.11038642	-1.3458595	17.2345583	0.42416466	0.54414796	0.61238665	0.71998337	0.73630982
3630	-0.2068342	1.37615735	0.67957828	-1.0362911	57.023623	0.50516259	0.66394921	0.81568431	0.87469745	0.88241879
3632	-1.5977827	-0.3127327	0.51852067	-2.4444947	-1.0625222	0.84413538	0.91122932	0.90183147	0.758185	0.94126229
3635	-0.2687964	0.99340808	0.3769494	-1.9014245	55.0802951	0.44944189	0.63965923	0.5508795	0.65746233	0.69668323
3637	-0.142837	0.03961517	0.70067778	-3.6338388	26.6098964	0.52481616	0.72157812	0.91398152	0.9415519	0.94649352
3638	-0.0654386	0.40674935	-0.0513329	-2.3453857	68.3969818	0.30343197	0.45092011	0.84833398	0.90236087	0.90902641
3643	-0.154206	0.83832459	0.47647219	-1.162574	-26.332816	0.50046951	0.64917574	0.74109774	0.8098447	0.83689533
3645	0.56466736	1.67169488	0.17458762	-1.0082614	24.3028649	0.52476267	0.68430388	0.8307227	0.88375756	0.89075443
3646	-0.0220751	2.05896283	0.04435727	-1.3815295	36.45534	0.46807737	0.63423096	0.58327341	0.66865374	0.72066471
3647	0.41709089	1.61750753	-0.2812274	-1.3848642	55.0673695	0.4733523	0.61869536	0.58225012	0.66858828	0.71946048
3648	0.94634428	2.04330456	0.31727234	-3.4753958	-31.404889	0.58527891	0.76102367	0.91920645	0.94603344	0.95046147
3649	-0.0312341	1.49539286	-0.1380451	-1.2658828	70.7481093	0.53022978	0.64441721	0.71786114	0.82583856	0.83950961
3651	-0.5102924	1.87816543	0.09085511	0.63415532	64.8844662	0.74875992	0.84875768	0.74179758	0.82504073	0.83924666
3653	1.99480719	-0.131626	1.41086456	0.40269217	-30.202493	0.8206073	0.83016921	0.93231262	0.95078783	0.96023623
3654	-0.614332	2.17603509	0.18049391	-1.3612171	72.8451379	0.60217488	0.72625128	0.73017927	0.81470692	0.82840371
3655	-0.0939264	0.56112389	0.18459673	-2.2821371	54.5644543	0.63913889	0.7557379	0.81580711	0.74342516	0.88683139
3657	-1.162476	0.7768072	-0.0191041	-3.9002604	18.7603142	0.66367169	0.77676359	0.9165828	0.94425101	0.94858538
3662	0.641291	0.28699328	-0.106518	-2.6525951	63.3507796	0.45019702	0.62067406	0.53079305	0.65907951	0.67820187
3663	-0.3769555	0.70548633	-0.2379166	-1.8628531	76.6800883	0.5502528	0.66792287	0.63411339	0.69145588	0.75644331
3666	-0.2522021	1.83436023	0.20361579	0.32256895	26.4470837	0.51725442	0.65790922	0.74529187	0.83332159	0.84566655
3667	-0.4059002	-0.4587889	0.02951893	0.02412182	-17.772447	0.58900042	0.74795111	0.84070492	0.89639446	0.90246298
3668	-1.2728542	0.03860613	0.76555747	-0.0182635	44.731249	0.71596464	0.83980258	0.88138905	0.92080189	0.92652762
3673	-0.441457	0.65332749	0.46045466	-1.4421966	27.5503637	0.42779367	0.61102115	0.77771668	0.850713	0.85109787
3674	-0.436774	-0.1975471	0.80770313	-2.2272347	11.1402644	0.53139091	0.6885002	0.73903558	0.84561548	0.85595724
3675	-0.4315543	-1.0272843	0.77090113	-1.5664998	-29.757526	0.54359805	0.69300421	0.6966255	0.82121859	0.83424181
3676	-0.4133306	0.55312738	0.53984204	0.00706796	9.96258571	0.70324717	0.8321345	0.89167214	0.92895593	0.93339115
3677	-0.7290773	0.73628086	0.39006926	-2.5871219	-2.8405228	0.55565693	0.70585573	0.78745916	0.84665264	0.86939102
3678	0.97993657	-0.1556544	1.38304677	0.19183285	-10.257404	0.56237421	0.71480781	0.74078125	0.83075119	0.84522875
3679	0.30447266	-0.0934351	0.86520949	-0.2435298	0.73696253	0.51512016	0.65655446	0.66696059	0.77228197	0.78560145
3680	0.49542031	1.3025464	0.06446741	-0.6719898	35.560066	0.39301524	0.59875998	0.13835938	0.74109392	0.7587572
3681	-0.0206267	1.53460079	0.06446721	-1.1206859	60.0283564	0.39055753	0.59887333	0.13835938	0.77842323	0.79362732
3682	-0.6077849	2.38940522	0.19101486	-2.7101956	-10.978781	0.50363395	0.67957142	0.84191511	0.8909714	0.8975356
3683	-0.5710303	2.76876509	0.45563751	-3.0601812	22.7138045	0.656597	0.76329608	0.86595407	0.90455016	0.91021233
3685	-0.2980738	1.72048889	-0.0713073	-2.9589181	15.1811819	0.45733683	0.62026301	0.79777884	0.86467927	0.87309393
3686	-0.4698849	0.40165562	0.45158396	-1.4798444	43.9296564	0.40105122	0.62174862	0.78747865	0.85291399	0.86149047
3687	0.06640126	1.25048534	-0.2295343	-2.2739543	-63.250896	0.48608165	0.65748976	0.90101533	0.93429595	0.9393366
3688	0.85600481	2.64987871	-0.2145178	-3.2951576	51.6277991	0.56840406	0.73029809	0.93562179	0.95724598	0.96070898
3693	0.48485891	2.35281438	0.46161157	-1.6897889	83.6538749	0.69112765	0.81503317	0.92153247	0.94521358	0.94911594
3697	0.12849445	1.29267751	0.16113492	-1.2936028	49.3003337	0.46119461	0.63035833	0.78003804	0.85204484	0.86106033
3698	0.02301128	2.42876589	0.37221316	0.09335507	52.1679061	0.5749646	0.69726723	0.83062768	0.8849617	0.89209895
3699	-0.8591457	0.97635277	1.39178438	0.81420333	-12.069688	0.45104513	0.62805883	0.71680021	0.81151156	0.82340717
3700	-0.9156065	0.70521653	0.99384231	0.36382401	55.9763087	0.46782155	0.65848836	0.73885019	0.83299054	0.8467974
3701	-0.4717385	1.63706578	0.80157477	-1.4710399	65.7403637	0.4591873	0.63760517	0.77569071	0.84166347	0.85048979
3702	2.46236598	1.91846579	0.47524016	-0.457205	38.1184132	0.79761163	0.89954403	0.92098002	0.75110559	0.95223883
3705	0.6020916	1.19514724	0.29166273	-1.3120533	52.9191252	0.45875975	0.6637521	0.82851124	0.88148387	0.88862744
3706	0.15671327	0.28425539	2.99493939	0.4852917	13.610636	0.92431104	0.84627525	0.86685959	0.90290703	0.91457905
3707	0.47921513	-0.1095035	0.02920244	-0.6495972	25.7653871	0.53551888	0.73823674	0.75311601	0.89055218	0.90027496
3708	0.35594745	2.67399837	1.2903157	0.31353307	29.3103227	0.8689004	0.74518817	0.85153479	0.8944523	0.90638849
3709	0.1365556	-0.9650273	1.33628348	-0.0851064	-13.944456	0.48351362	0.66467821	0.73842562	0.80466611	0.83330306
3710	-0.0572574	0.92003293	0.38971856	-2.7461434	26.6676955	0.57681822	0.74289297	0.92052983	0.94542553	0.95003888
3711	-0.0880348	0.20114949	0.04151064	-0.9561352	90.4708804	0.7344318	0.87084236	0.94874338	0.9647542	0.96768116
3713	-0.6062936	-0.0779284	1.09190989	0.56158556	-14.764935	0.50474269	0.63886826	0.67958169	0.78063479	0.79304591
3714	0.60674095	0.70159778	1.28174095	-1.4063847	79.9494601	0.61386576	0.72670582	0.83166688	0.86295007	0.90106119
3715	-0.2260366	0.4905611	1.14753467	0.3158907	55.9894291	0.48614419	0.64029661	0.71846064	0.79598834	0.80478782
3716	0.24493428	0.20958217	0.47929892	0.26326357	12.0313439	0.66589398	0.79919305	0.84493694	0.89791801	0.90417076
3717	-0.2313856	0.29777625	0.98220605	0.58925508	9.28720764	0.53459926	0.66969075	0.73854155	0.82952859	0.83976018
3718	0.18193404	0.91593178	0.20625453	-1.2282087	91.7048774	0.49141644	0.66170239	0.767153	0.82931077	0.83810118
3720	-0.8059807	-0.2344313	0.98923527	-0.1255721	41.8615703	0.77260546	0.83803602	0.90076796	0.93364542	0.94152735
3721	-0.1880723	1.76682668	0.20866113	0.51523156	78.2859105	0.52330882	0.66625381	0.82628592	0.67897757	0.89308713
3723	0.63636804	3.81656122	-0.2261099	-1.6597946	29.9876536	0.75111534	0.83854587	0.92242318	0.94437874	0.94849881
3724	0.45346675	2.23276465	0.41566708	0.1506141	40.2064798	0.87958796	0.93338653	0.96291437	0.97333437	0.97647499
3725	-0.6293471	3.44136345	0.04617112	-0.8558451	67.0132261	0.52005873	0.65653861	0.8177935	0.87398798	0.88149718
3726	-0.3888281	3.37884627	-0.0165143	-1.5030445	37.2425959	0.52609604	0.6483593	0.78199946	0.84536415	0.85382087
3727	-0.1329286	2.48237217	0.25335834	1.08867857	108.150985	0.54619389	0.66703126	0.78212278	0.83995205	0.84841388
3728	-0.4236397	3.0317738	0.70660665	1.39557093	25.7279032	0.58593847	0.70656895	0.79835749	0.85029916	0.86313005
3730	0.94560545	-1.4755109	0.80214441	0.75457432	5.75260676	0.78727383	0.78682523	0.90762842	0.93492958	0.94858278
3731	0.87727761	0.3451357	0.69496003	-2.7861918	47.2488756	0.47525606	0.63529177	0.67456764	0.67387797	0.78732508
3732	0.92059094	1.5811388	0.69218793	-2.6508332	118.868136	0.3973827	0.52705863	0.59863026	0.66871318	0.73029564
3733	-0.8118754	0.04653926	0.72000738	1.6167116	2.44283689	0.61756075	0.73834939	0.68832206	0.78660852	0.83474338
3734	-0.7517981	1.24692979	0.53968003	0.36545129	-10.03111	0.48098458	0.64818487	0.72757892	0.80162086	0.84011971
3735	-1.392856	0.50119955	0.77352676	-0.6315096	5.41118372	0.55930912	0.69351109	0.75883769	0.83710668	0.84719088
3736	-0.5108165	2.34390807	0.18343885	-0.3851431	36.7811105	0.78378886	0.88169423	0.90609959	0.68255502	0.94378584
3739	-0.138566	0.87215588	0.66351794	-1.9026509	9.703254	0.67818551	0.79439	0.93316174	0.95695802	0.96132497
3740	0.19602387	-0.4690981	0.49568737	-0.4171837	-27.997	0.4696822	0.6190197	0.68300329	0.77846778	0.79159638
3741	-0.2877831	1.99243851	0.29640253	-2.7161775	-58.798648	0.39177349	0.56309017	0.91298237	0.94317442	0.94772028
3748	-0.7619814	1.80933894	0.22674759	0.47895007	-32.355984	0.82482821	0.90303776	0.96087838	0.9724952	0.97558427
3751	0.57772587	1.21672551	-0.1555254	-2.9712865	22.1485503	0.52931049	0.69507083	0.81988086	0.88071714	0.88861733
3756	0.22260665	0.39183784	-0.2229531	-0.88866	-6.4623351	0.54071287	0.74193137	0.94615453	0.96358821	0.9672294
3758	0.57283408	0.46889675	0.36869167	-0.0571642	16.998433	0.42785038	0.63025309	0.76571319	0.84045207	0.84996964
3760	-0.0379962	1.74346132	0.4625772	-1.2749539	11.2408946	0.92620672	0.8152603	0.8652175	0.90706152	0.91737855
3768	0.673962	1.51883284	1.09956814	-1.295255	42.4603614	0.89472678	0.77010401	0.80717621	0.86486577	0.87765185
3770	-0.5451398	0.05703042	0.6080565	-0.7820324	-35.279142	0.83783071	0.88854666	0.93368443	0.95336876	0.96111236
3771	0.74652516	2.53688347	0.00022012	-2.7321381	2.65653888	0.50412608	0.6247254	0.84736678	0.90140683	0.9080327
3772	-0.6242704	1.55446685	0.64323884	-1.9178066	-29.852272	0.75948221	0.85939393	0.94730755	0.96400488	0.96818776
3775	0.30557597	2.49468585	-0.3129549	-0.802297	-13.400706	0.76931323	0.879574	0.95937489	0.97173393	0.97454187
3776	0.19174117	2.03579088	0.56112794	-1.3809857	19.8822877	0.48454912	0.63046664	0.80985775	0.86826112	0.8760093
3780	-0.2364615	0.64072096	0.39889389	-3.8284164	109.621358	0.48235626	0.6141114	0.7241731	0.80733378	0.81851461
3782	0.15953356	1.24292481	0.66545704	-1.2500909	61.859885	0.52341675	0.69186291	0.83593597	0.89017271	0.89712492
3786	-0.0920738	-0.0847127	0.11519303	-0.5475664	9.20105042	0.86084226	0.89831878	0.94481673	0.96344868	0.96892102
3787	-0.145589	0.1504466	-0.1282294	-0.294008	33.5385791	0.50567619	0.65901835	0.70980573	0.78734677	0.81348175
3788	0.05357587	0.72588298	1.03257689	-0.1556056	33.3438536	0.53159071	0.70217171	0.6907973	0.83362365	0.85360832
3789	-0.0538574	0.76328388	1.01580356	0.71764651	-2.9825821	0.48591775	0.6438331	0.75016079	0.82635711	0.84824108
3790	0.18029103	-0.3096642	0.42052046	0.32767383	15.0801891	0.46108662	0.62439881	0.70410416	0.78112208	0.80842204
3791	-0.7779969	-0.6727253	0.96938494	-0.0986967	-21.243458	0.59572509	0.72485401	0.82771099	0.87982627	0.89694101
3792	-0.5480185	-0.8337694	0.56976745	2.21120812	-6.572178	0.51609729	0.69061493	0.73632839	0.79856345	0.83702691
3793	0.14172355	0.61475393	0.98212675	-0.099185	-33.74923	0.63171348	0.76816916	0.77987551	0.85083872	0.85982102
3794	-0.4574762	0.40347429	0.50907733	0.91562684	-1.6817169	0.57154193	0.72984454	0.77052657	0.81302881	0.87697789
3795	0.10172341	0.47549846	1.04991591	-1.2116436	48.6760979	0.58172838	0.71628493	0.78510324	0.84356773	0.87279796
3796	-0.2954584	1.49285511	0.88488091	0.04651117	2.0250614	0.55774118	0.67794043	0.78325327	0.83043204	0.87071964
3798	-0.8072889	2.47279021	0.26389234	0.48550537	-4.8298366	0.61691865	0.75847359	0.77406557	0.86740803	0.88850053
3800	-0.5925439	0.7064833	0.10471516	-0.3136884	-28.80051	0.69883392	0.84414431	0.94966671	0.97077065	0.97362105
3807	0.68787832	2.69014224	-0.027371	-0.4100572	71.7567832	0.69881624	0.82827394	0.81756834	0.67112333	0.88791683
3808	0.05752767	-0.4899217	-0.3002995	-0.1644706	29.8279644	0.9420908	0.7359714	0.83176369	0.88576903	0.89584493
3810	-0.4466053	0.65859261	0.83667879	3.53157075	42.446058	0.55283199	0.69808821	0.76559257	0.82177542	0.86400005
3811	-0.3890809	1.64163109	0.6519003	1.18008422	7.7032658	0.50222523	0.657347	0.70333479	0.79235069	0.80477258
3812	-0.5324517	1.0091629	0.97262214	0.21825732	-14.690587	0.4939625	0.66422608	0.72839405	0.78522886	0.8268347
3815	-0.1687187	0.74863886	-0.7451546	-2.3518888	35.5725064	0.36031214	0.50247595	0.84153308	0.88455724	0.90209464
3816	0.72978396	1.50456948	0.49758633	0.96424929	-3.3692591	0.77797885	0.87438819	0.95532969	0.96875184	0.97183156
3819	-0.0183586	1.11800948	-0.0892208	1.70827609	6.6233413	0.52960764	0.69706097	0.71402494	0.8012936	0.83293128
3824	-1.1525325	1.5224754	-0.1875884	-0.1690836	33.1997294	0.59986532	0.73140473	0.79731526	0.85503245	0.89677426
3825	-0.3402513	0.99061509	0.12348857	0.39570493	20.547531	0.47218715	0.63235291	0.73971556	0.82764175	0.83903061
3827	-0.3761365	0.75941191	0.90142559	-1.2046209	9.40800784	0.47771803	0.64420608	0.72981514	0.79556981	0.8400383
3828	-0.7039032	-0.3880373	0.1347143	-1.2708071	17.4124142	0.47092336	0.63231123	0.69466042	0.75716163	0.81091384
3829	-0.4770935	1.95211454	-0.181684	-1.3472803	109.647192	0.384637	0.54819399	0.55118753	0.66850109	0.68636742
3834	-0.204721	1.4461927	0.88514977	0.13262015	-54.781513	0.48360507	0.65830194	0.70046212	0.7905941	0.82718569
3835	0.27078221	-0.0475808	1.01732536	-1.49448	-11.051351	0.54334028	0.65766629	0.73178501	0.79254278	0.83305883
3836	-0.0516	0.45841692	0.69791377	2.49244973	33.288897	0.5453042	0.70106088	0.74239841	0.83213969	0.85858535
3837	-0.0196847	0.02812982	1.30046284	2.09089156	-10.76208	0.53011114	0.69877873	0.6584705	0.75203409	0.83030322
3840	-0.3884774	2.01911963	0.47310413	0.20805679	32.616915	0.59797071	0.73264919	0.7973211	0.87115211	0.88854663
3841	-0.3767992	0.25211963	1.54722228	1.1258496	31.7466491	0.56241415	0.68169436	0.68465447	0.78432132	0.81894147
3842	0.04380063	1.31602059	0.10261649	-2.1154128	62.5010762	0.45732689	0.66136937	0.85206115	0.89905598	0.90523702
3846	0.39676111	2.7288766	-0.0033327	-2.2044754	39.1188174	0.73370144	0.84443569	0.93764225	0.95838683	0.96187878
3847	0.27122434	1.78867917	-0.1199716	-0.0594887	76.6671783	0.46669891	0.64829416	0.91288923	0.94284793	0.94736746
3849	-0.375585	1.39446697	0.58793674	-0.8172729	-8.8038844	0.55130421	0.73097001	0.76500593	0.8430281	0.86475938
3852	-0.8889108	1.22465666	-0.0062013	-0.0517969	93.1110277	0.45685681	0.62177342	0.79270258	0.85681487	0.86567768
3855	-0.3244331	1.97157598	0.52664122	-0.3413309	-5.7347556	0.6812324	0.81643288	0.91719922	0.94113644	0.94606272
3856	0.14234584	2.34814064	-0.1214078	-4.6472894	44.8913758	0.50866862	0.64829569	0.76775463	0.82903663	0.84122873
3860	-0.2736611	0.5395164	1.22266402	0.56832468	8.84896178	0.4654201	0.61881537	0.74070323	0.80477629	0.84006431
3861	2.17074817	0.92842487	0.07496978	-0.7453222	44.3317122	0.66035975	0.81205748	0.88368898	0.75620322	0.92930318
3863	0.11840739	1.17471374	-0.0631098	-2.3090538	76.8232263	0.53933766	0.70314198	0.72075783	0.8142881	0.83693611
3864	-0.9635872	0.61934678	0.74126147	-2.1360076	19.8929337	0.5157688	0.68869022	0.7033446	0.80728548	0.83272802
3866	1.00610773	1.41177007	0.48260401	-1.152465	67.9967945	0.4482111	0.6730952	0.85348967	0.72380799	0.90767695
3871	-0.4007999	0.59247475	0.64186292	-0.35381	-52.821456	0.61082656	0.73042354	0.86614983	0.90516667	0.91152765
3873	0.35452108	2.59126606	0.16315189	-1.3012613	46.3109657	0.46686181	0.68803329	0.86443777	0.91029897	0.9164309
3874	-0.6055835	1.51043579	0.48911466	0.6158072	52.9569842	0.86278887	0.92733778	0.92053554	0.78542888	0.95143616
3875	-0.533474	0.69363648	0.49744862	0.0564639	64.2837805	0.70149541	0.83309015	0.87315749	0.7263849	0.92231481
3876	-0.0510353	-0.2525952	0.09962514	0.90841395	-11.624385	0.48491915	0.63138124	0.70790144	0.79529981	0.82637475
3882	0.93508464	0.89411762	0.9191154	2.66130885	32.0199977	0.79751063	0.80585948	0.89431752	0.92752934	0.9396419
3886	1.23179467	1.06731621	0.91657639	0.6870866	-19.504773	0.94949251	0.84377703	0.89375271	0.92059179	0.93301879
3887	0.4513148	1.00830744	0.34768614	-0.9718006	46.3555498	0.63329839	0.78784182	0.90928747	0.93970317	0.94464183
3891	0.38940011	0.43109094	0.43231376	0.15239582	-13.770731	0.50169849	0.66482535	0.62637267	0.78454312	0.80025538
3894	-0.1536876	1.28740994	0.85409429	-0.5894997	12.8047436	0.8372928	0.8363041	0.9242716	0.95040657	0.95646185
3896	-0.3626471	1.32223287	0.52869721	-1.5638656	73.7777664	0.65008492	0.78145977	0.73119295	0.6753307	0.82802704
3901	-0.0307905	1.4205626	0.23330952	-3.347106	30.1432761	0.2732203	0.38236508	0.5551368	0.66971619	0.68771704
3903	0.4416992	0.81277053	0.18655759	0.19840526	21.4106809	0.31606899	0.43694187	0.84871974	0.9022006	0.90904552
3905	0.19563825	2.51116922	0.7132935	-0.004205	-41.611528	0.7602796	0.66972415	0.78211331	0.84391393	0.86941015
3906	-0.2028248	2.41849807	-1.0729166	-0.707876	20.4916506	0.93561383	0.78241193	0.89284529	0.9163955	0.93549215
3911	0.38678974	1.39470482	0.14308477	-2.4352399	51.6520904	0.45185996	0.6459816	0.83387747	0.88809749	0.89528915
3912	1.13284404	0.74440173	-0.5318926	-2.4196973	52.7073939	0.47043288	0.63265025	0.46671284	0.42372887	0.54189096
3913	0.61813509	2.78327745	0.09049967	-3.47529	52.2940655	0.48049796	0.58213783	0.78925791	0.85153423	0.86030486
3917	1.62114741	1.6903362	0.33854159	-2.2108891	33.4520284	0.6278345	0.78767015	0.92362486	0.94958147	0.95384539
3921	0.38727281	1.80038678	-0.2323211	0.83313107	46.9328621	0.57348474	0.75648335	0.82107159	0.67054264	0.89105855
3923	0.31493922	2.29921382	0.2640866	-1.2811474	35.7062865	0.5803663	0.70167284	0.69948027	0.91554956	0.92436954
3924	0.38567905	2.47356424	0.14372162	0.51280635	47.8609532	0.52129754	0.63989367	0.77810377	0.83002115	0.83788904
3928	0.58904263	0.96218667	-0.3341226	-0.9795286	16.3588456	0.81371874	0.61128659	0.82996751	0.88343879	0.89310162
3931	0.49262353	1.76286134	0.41253604	-3.2758888	50.6446815	0.61555509	0.71618185	0.74806643	0.8351204	0.84742232
3933	-0.3135844	2.35127301	0.05188839	-1.3425822	51.3387078	0.55204108	0.6916959	0.84396384	0.89478102	0.90137593
3934	0.89134177	2.40525768	0.22447875	-0.2971658	18.0769761	0.45974299	0.64117368	0.75402738	0.83647348	0.84711082
3935	0.38025375	1.71237718	0.05072696	-2.3832606	22.9521572	0.45264266	0.62877728	0.83629247	0.89208495	0.89909978
3936	0.23121144	0.48798582	0.44226544	-0.9583899	-17.277392	0.46162608	0.63480358	0.81144278	0.87031709	0.87789156
3937	-0.1681204	0.32214079	0.17984203	-0.8653907	15.8922132	0.48270076	0.64360233	0.76919358	0.8474731	0.85695793
3947	0.34112332	0.95694198	0.4410384	-0.4897041	42.6114215	0.59018697	0.70268715	0.77066144	0.74373451	0.85801072
3948	-0.1973622	2.78762614	0.65666908	-0.599141	61.6677691	0.47835334	0.66230745	0.85680931	0.73760841	0.90995121
3956	0.17650953	0.03966457	0.81106784	0.53407218	41.898205	0.9626757	0.77936822	0.84718866	0.87913288	0.90625598
3957	0.61965896	0.58271334	0.98815152	-0.0142886	-11.635374	0.94227674	0.81088622	0.90660618	0.9297481	0.9435929
3958	0.55845514	0.00099624	1.33016879	0.10655138	23.0471229	0.90840115	0.78762478	0.85215421	0.89462992	0.90684323
3959	-0.1936016	0.55204999	0.08728991	-2.1216007	-26.637724	0.59232128	0.76931576	0.92721661	0.95225765	0.95629973
3960	-0.2073219	1.96267505	0.64761751	-0.2812748	31.516313	0.48990136	0.6526736	0.81246474	0.87044227	0.88492925
3961	-1.0198349	0.840014	0.46488032	-1.2828783	70.5706588	0.57846457	0.75316373	0.85774752	0.89623347	0.90469376
3962	0.71804386	1.55724203	0.41822182	-1.2082184	-16.101158	0.76259565	0.8542578	0.55323716	0.66967089	0.68738528
3965	0.10201726	2.24272816	0.5557799	-1.7557003	32.6535196	0.49557391	0.65290572	0.82503507	0.8832479	0.89066346
3966	-0.0844819	2.36112255	0.28195243	-2.7764722	-21.170598	0.42976916	0.62368048	0.79023235	0.85987469	0.86852195
3967	0.36194616	1.91736332	0.65202411	-2.479036	-9.5009338	0.52204867	0.59194791	0.70754697	0.78064483	0.7921734
3968	-0.2696088	1.794361	-0.6798161	-1.7920875	52.8866926	0.54809083	0.69503875	0.89438553	0.93196317	0.93899071
3969	0.13013834	1.61728657	-0.0886482	-1.4914653	-3.8033449	0.37060604	0.44228019	0.88865731	0.92813329	0.93344129
3970	0.37592757	1.73146648	0.31779067	-3.3543416	94.9378153	0.51023123	0.69935424	0.88114412	0.92188128	0.92741681
3973	0.06734363	1.57217377	0.25346401	-1.6482742	-10.413315	0.4872435	0.62241872	0.76603468	0.84797725	0.85769933
3976	0.46084193	1.71498581	0.21812066	-2.1540029	27.9417468	0.54964067	0.74062755	0.93370411	0.95587431	0.95933233
3977	0.15439527	2.10011411	0.12283169	-1.6965016	14.0163186	0.45965209	0.63403362	0.79273263	0.8616222	0.87015003
3982	0.70813758	0.35401714	0.18802564	-2.8470656	55.2376852	0.43671955	0.63737619	0.91524443	0.94459686	0.94833857
3984	-0.5572942	2.22709196	0.04545789	-1.3837999	18.1002099	0.6904605	0.83094709	0.74243725	0.6710425	0.83706409
3986	-0.0341365	-0.7463523	0.7628789	0.7774651	-2.6875152	0.45442875	0.63709693	0.60203961	0.7324353	0.78959197
3988	0.11539379	1.95807581	-0.2329115	1.4038259	81.9512675	0.38986511	0.54854407	0.56713785	0.67774936	0.69500194
3989	-0.7761221	2.49639403	0.28784327	-2.4017508	2.34615638	0.68371988	0.81378896	0.77722012	0.70045065	0.85914553
3990	0.67937688	2.89880079	0.09750816	0.47714481	51.0982191	0.43885787	0.6196312	0.91230297	0.9427148	0.94681256
3991	0.96691559	1.02429662	0.26991836	-3.3869891	10.1198195	0.77144682	0.88894098	0.95627019	0.9699098	0.97305659
3992	0.7871273	-0.437522	0.46098555	-0.5016627	37.8101472	0.71519563	0.83235245	0.94280808	0.96163682	0.96527242
3993	-0.4831185	0.16879907	-0.0825054	1.80145952	68.0669655	0.48378745	0.63712243	0.6878103	0.78954566	0.82096738
3994	0.56953472	3.31276181	0.73663896	-0.258129	36.8130117	0.66946132	0.81022785	0.93116826	0.95289038	0.95548418
3996	-0.7255291	0.8730081	0.35550126	-2.735495	18.1429393	0.55597093	0.71200564	0.75333772	0.84681844	0.8604813
3997	-0.7738282	0.9454397	0.23147859	-0.8212722	2.3821785	0.4964251	0.6266205	0.63697322	0.7401684	0.76501646
3999	-0.6101994	0.81002815	1.37387251	0.37578544	54.5015349	0.5054133	0.67670397	0.75248447	0.84456374	0.87054364
4000	0.11834992	1.94176251	0.05284339	-1.3425079	31.4431754	0.75611375	0.83310058	0.56502592	0.67710909	0.69416282
4001	0.00614539	1.2748135	0.33426645	-0.8827659	45.3974137	0.46971419	0.61572244	0.76994663	0.84081787	0.84996391
4003	0.03603751	2.54441501	0.34006773	-0.6961607	-12.157151	0.72313472	0.85278435	0.9483811	0.96445181	0.96772171
4004	0.4453511	1.57399454	0.44008771	-2.1056599	-17.528994	0.69327449	0.8373299	0.94990816	0.9656486	0.96816898
4005	-0.0984073	2.29348273	0.64784184	-2.7290089	59.3494856	0.56288695	0.73066045	0.83863462	0.89186459	0.89841427
4007	-0.8432764	2.20169166	0.43441103	-1.7994005	7.46773208	0.54613975	0.73769706	0.92800679	0.95193127	0.95457887
4008	-0.4354395	0.10770665	0.71432224	-1.0398481	64.2881621	0.48222973	0.6279623	0.67035916	0.75705342	0.79369535
4009	-0.5532502	0.02127029	0.41269872	-0.6166495	27.4611558	0.53402515	0.69323291	0.74884689	0.82480914	0.86695537
4010	0.20481783	0.21004368	0.42462616	2.82579401	7.13581028	0.80637715	0.83802647	0.91917183	0.94804843	0.9536203
4014	0.32515719	0.05616821	-0.0916869	-1.5861813	8.88706993	0.46512513	0.62733563	0.54301419	0.6666834	0.68500831
4015	-0.5090089	1.81569744	0.18484291	-1.9417846	-18.021003	0.64343594	0.78328331	0.56039848	0.67285398	0.69029018
4020	0.90930885	0.89251174	0.33218755	-3.8963802	14.481858	0.47113379	0.57579683	0.57527497	0.68118998	0.69774043
4021	0.10177771	1.61304689	0.71060586	-1.5673497	-46.469669	0.47158459	0.61521984	0.75657757	0.83481677	0.8447717
4023	-0.3982366	1.2551066	-0.1935547	-1.4918135	61.5683178	0.5011825	0.65086437	0.56380409	0.67584784	0.69351453
4024	-0.466922	1.60807287	0.52093408	-1.5499851	57.7929619	0.6725268	0.81259204	0.78635749	0.67674216	0.86798914
4025	-0.3908228	1.1568576	0.18794036	-1.7008068	5.92903497	0.39467359	0.49366968	0.56455664	0.6766641	0.69465028
4027	0.39354969	1.95646668	1.05480672	0.36092209	-38.240476	0.52250038	0.70166451	0.7885233	0.86136945	0.87071393
4030	-0.6959105	0.46195168	0.32877282	-1.5396767	61.8993359	0.53664493	0.68392181	0.80790108	0.87324664	0.88114685
4031	-0.0210084	2.21727379	0.33016866	-1.4656506	32.2798331	0.47613616	0.64799883	0.81928881	0.87842453	0.88583027
4032	0.38311902	1.99571115	0.060874	-1.0950539	66.3996942	0.53575951	0.69003777	0.86307765	0.90780888	0.91261251
4033	0.80386562	0.55438429	0.29596742	-1.6849043	-7.2318171	0.46548255	0.54568844	0.55453075	0.67062195	0.68933021
4034	0.10497004	0.2825009	0.50514168	-1.4140777	47.0141553	0.46592975	0.59364443	0.70165073	0.67172639	0.80858936
4035	1.22887643	0.58454869	0.16748978	-0.7516439	11.5474741	0.57684397	0.70765355	0.64111645	0.67169117	0.76254233
4037	-0.1068392	2.29973089	0.93241838	-4.2464621	-18.54237	0.46570713	0.66819339	0.7582953	0.83944043	0.8494071
4040	0.27360172	2.37985801	0.18854357	-2.3557699	9.66273386	0.39133761	0.53818632	0.72147003	0.81441833	0.82567192
4041	0.02340683	-0.0714165	-0.1035923	-2.5132838	39.2266479	0.41240314	0.54322487	0.76943239	0.84510647	0.85036101
4042	0.53124424	1.88349987	0.5031057	-2.7867084	81.7654246	0.54357104	0.70618576	0.75807086	0.69884304	0.84674054
4045	1.25419173	2.99652953	0.52814869	-0.0324446	22.4918545	0.36216639	0.58264511	0.74479953	0.82733027	0.83777768
4046	-0.0966583	2.12486309	0.23738845	-1.4153421	23.9428455	0.41895254	0.60013051	0.79491623	0.86286172	0.87125046
4048	-0.0615083	0.50665847	-0.0677607	-2.3290277	-24.128445	0.28901941	0.40334493	0.83425321	0.89465632	0.90213499
4049	0.62624073	1.45082192	-0.7010109	-0.3387057	16.9317768	0.42455897	0.55772216	0.56587935	0.67561802	0.69238008
4051	1.02624294	2.06725626	0.58936671	-1.7637587	19.6829008	0.23504009	0.48700953	0.6600982	0.76567551	0.77943827
4052	-0.1622055	0.21467248	0.19424622	-2.4314439	-5.9275645	0.44564177	0.54971064	0.56046417	0.67346944	0.69106962
4053	-0.0142588	-0.0672695	0.19230817	-4.0700371	21.9069395	0.47026157	0.56562474	0.56057671	0.67365466	0.69106962
4054	0.56767559	0.68251336	-0.0412765	-2.9495697	30.2584508	0.48968669	0.52080997	0.5605953	0.67368061	0.69106962
4056	-0.1823615	1.51880962	0.41920565	0.42858174	-3.4880079	0.45509794	0.61398081	0.82763733	0.88708568	0.89272278
4057	0.17883598	1.59886789	0.26404298	-1.1132367	-29.914485	0.48182204	0.57924672	0.56593488	0.67679229	0.69375482
4058	-0.1270042	1.7665284	0.19102509	0.06097851	-17.663319	0.42986506	0.56139566	0.55735524	0.67419729	0.69144905
4059	-0.0272831	2.33180685	0.07142166	-0.5767153	25.2448755	0.46392245	0.587647	0.55743544	0.67430896	0.69144905
4060	1.108833	0.81005412	0.54761612	-0.334259	-27.609179	0.45104453	0.6030442	0.68400914	0.78879827	0.80035424
4061	0.12379383	1.64193168	0.88116421	-0.782112	2.13956156	0.52234033	0.67094918	0.74599725	0.8574087	0.86489649
4062	-0.9690422	0.37987892	0.56211019	-0.6583889	7.11827647	0.46630314	0.58504268	0.64598469	0.75621004	0.76068768
4063	-0.1961018	0.06328067	-1.0557815	-1.1989448	27.4996789	0.3357991	0.47072028	0.83554853	0.89441449	0.90308446
4064	0.1453677	1.86354539	0.72167476	-1.9388589	30.2299829	0.37978879	0.56555497	0.71718625	0.80934677	0.82094036
4065	1.42464315	2.54814298	0.13190256	-3.3910868	-4.514907	0.42722297	0.62453508	0.84290012	0.89823433	0.90523805
4068	-0.1265423	1.29996932	-0.1931875	-0.6283246	42.8191363	0.4568509	0.61666212	0.78968317	0.85899484	0.86760326
4069	0.59742145	0.98171894	0.40898204	-1.352414	19.6275253	0.42428288	0.55538193	0.73707357	0.8228595	0.83353938
4070	0.01671349	1.57360603	0.32529232	-0.4091063	29.6210765	0.36041597	0.53610104	0.81206443	0.87909013	0.88698848
4071	-0.1707878	1.41648781	0.06233555	-1.1772166	17.3132269	0.42019033	0.58256583	0.5539525	0.67145341	0.6888602
4072	1.0337097	1.82142862	0.32911644	-2.5263372	27.7670971	0.44569388	0.5080927	0.7305935	0.80196439	0.81181078
4073	-0.0508521	0.23696813	-0.0535573	-2.3895542	10.480568	0.39488093	0.56419074	0.74251063	0.82967377	0.84013437
4074	-0.093718	1.82171685	0.20668201	-2.1036093	62.4644986	0.48426735	0.54140355	0.56661844	0.67820449	0.69491467
4075	-0.1893244	0.58198505	0.13596648	-3.6525489	26.1993418	0.48509099	0.59800859	0.55743488	0.67530679	0.69258358
4076	0.14847309	1.73291535	0.41160612	-2.1585551	46.2453047	0.38466316	0.59473494	0.80805653	0.87184342	0.88048868
4078	-0.5896421	2.19269662	0.15879899	-1.8692931	34.2256075	0.42719629	0.59390422	0.54255457	0.66891147	0.68703855
4079	-1.373266	1.90572761	0.63961302	-2.2748321	38.3010781	0.55641226	0.68847366	0.56279432	0.67737421	0.69435306
4080	-0.2768203	-0.305998	0.37248665	-1.4385342	3.3831536	0.51599185	0.67513134	0.64812984	0.79429827	0.81317362
4081	-0.0427482	1.77847314	0.20824082	-0.6160703	-4.7294025	0.43226092	0.59356217	0.79353505	0.86433876	0.87292662
4082	-0.067238	1.9605727	0.34131353	-2.109641	4.07341884	0.47583546	0.64233924	0.84287232	0.89582379	0.90008934
4083	0.56863197	1.46447492	0.18238801	-3.2687854	-16.447698	0.79714067	0.86798278	0.56621812	0.67681612	0.69404353
4084	0.2715049	1.28594947	0.03272941	-2.2868798	-14.137917	0.55787161	0.63489259	0.56640535	0.67712166	0.69407607
4086	0.34989123	1.73527848	0.11203327	0.53237639	68.7780155	0.47101782	0.62093558	0.57644323	0.6819217	0.69816783
4087	0.52065779	1.09039847	0.34793928	-0.1098254	26.7609196	0.42904666	0.56525356	0.57646046	0.68196593	0.69816783
4088	-0.1424487	1.60186092	-0.1182661	0.26366983	29.5616467	0.47676481	0.54281025	0.57646476	0.68197361	0.69816783
4089	0.42482063	1.70841803	0.57978718	-0.3489516	43.5678402	0.43897423	0.56914759	0.57647458	0.68198924	0.69816783
4091	0.61127831	2.24098878	0.63849125	-0.3856022	48.1670383	0.43287083	0.60979833	0.79869734	0.86176626	0.86777139
4092	-0.6347652	2.95848163	0.73512338	0.36578321	24.5254845	0.58666258	0.72487	0.81818734	0.86100556	0.86930941
4093	0.30350357	2.85326445	0.13841709	-1.9117432	20.570891	0.41534243	0.62006353	0.77692881	0.85034649	0.85939119
4095	-0.4397419	1.15909217	0.61323063	-2.2347185	23.4410892	0.43659015	0.65362014	0.7983716	0.8573507	0.86541837
4097	0.02150757	0.77821567	-0.2121317	-2.8337077	52.5598913	0.42120635	0.57600238	0.80191726	0.8723327	0.88066505
4098	0.27565841	0.23105808	0.31844294	-1.9952351	60.1646781	0.34225615	0.40784096	0.55094656	0.67082931	0.68862206
4099	0.48382228	0.19846359	0.32420533	-1.803954	14.5737087	0.52407294	0.63755548	0.55100821	0.67097881	0.68862206
4100	0.61178118	-0.085281	-0.0738626	-0.7758243	60.2001338	0.40722531	0.54115022	0.55089495	0.67104187	0.68870248
4104	-0.3638114	1.97170399	0.47568364	-0.9209459	61.8426104	0.45350234	0.58980557	0.57140761	0.67880717	0.7870663
4105	-0.7283377	0.58408988	0.41657972	-0.6851952	67.0526443	0.47302849	0.66305065	0.81381797	0.87047182	0.87903937
4106	0.27534801	1.38167561	0.30882382	-3.6800526	6.34967429	0.38334234	0.57754538	0.74550667	0.82657046	0.83685966
4108	-0.5392395	2.12239797	0.12708711	-2.4166278	33.6658417	0.40705896	0.61201728	0.78686317	0.8536914	0.86267195
4110	0.06908681	2.30534902	0.35632198	-1.1021069	21.1916475	0.47111598	0.61264384	0.7835286	0.85244989	0.86128367
4111	0.01827337	0.96757569	0.39925005	-1.9551369	54.6887799	0.49377889	0.63951413	0.81237135	0.86847303	0.87611349
4112	-0.1275646	2.08968856	-0.1052857	-1.6158654	-24.126993	0.45304028	0.57107759	0.58122281	0.68356525	0.70002582
4113	-0.1196954	1.45912984	0.00279019	-2.6352045	82.55243	0.46417544	0.62682439	0.78919172	0.85740501	0.86598233
4114	-0.0060324	2.36914699	0.11198932	-0.9661624	41.2492151	0.50924565	0.66092344	0.80797051	0.86155541	0.86885563
4115	0.09782716	2.82392865	0.84397753	-0.4500204	33.5892738	0.62166713	0.79046339	0.90806822	0.9371696	0.94180423
4116	0.09884666	2.63003241	-0.3175604	-2.9040416	64.0156259	0.39596639	0.5551748	0.77407879	0.84833897	0.85750002
4117	0.50844567	0.8957202	0.01256752	0.70089003	51.1122458	0.5345102	0.5368029	0.55759892	0.67433151	0.69157402
4118	-0.4868862	1.82283143	0.56715884	-0.2181633	54.7152542	0.44480881	0.58094928	0.74272034	0.82822747	0.83838388
4119	0.21172807	2.26183152	0.46616433	-2.1140266	-8.654142	0.46736219	0.64329123	0.87420412	0.91558543	0.92113345
4120	-0.3674641	2.2101255	0.22602531	-1.290515	17.9490583	0.33992268	0.56248337	0.64358697	0.74970497	0.76378483
4122	0.23671505	1.05226813	0.23010891	-2.6702376	4.54242894	0.56906198	0.78313363	0.93156489	0.95854219	0.96212903
4124	0.24230942	2.77438685	0.38940694	-2.0949213	42.6086423	0.50647461	0.63206604	0.87161538	0.91426794	0.9206024
4125	-0.0751611	2.10671965	0.23709922	-1.9540792	1.41360691	0.44372391	0.60130272	0.79106556	0.85935829	0.86471112
4126	0.61779768	2.05507985	0.0735795	-1.7066549	29.4352032	0.52073491	0.65695228	0.32354138	0.34683383	0.37710047
4127	0.109702	3.62940272	0.07357754	-1.706647	29.438111	0.55021039	0.68867223	0.32354138	0.34683383	0.37710047
4129	0.12019965	1.30514729	-0.0164271	-0.1790993	-16.609119	0.93294219	0.80719646	0.89675169	0.92366483	0.93440684
4130	0.15722121	0.76532457	0.40802847	-1.9398261	95.1604407	0.34309927	0.46118516	0.56132045	0.67624784	0.69350343
4131	0.20596254	1.87104841	0.16462438	-2.2233003	56.9962923	0.45854768	0.63962375	0.83976051	0.89389097	0.90071004
4132	0.01112742	1.41000152	-0.0947662	-0.8559574	2.71361349	0.3995449	0.5630355	0.79032855	0.86377745	0.87021938
4133	0.19762831	1.14155135	0.44738478	-2.4323872	56.3032857	0.41995076	0.57514273	0.77965009	0.85359327	0.86254714
4134	1.02381303	1.01206217	0.27785709	-2.3860497	119.340361	0.38514863	0.55394832	0.56251566	0.67692415	0.69422948
4135	0.71288061	-0.0135964	0.52012188	-0.1238747	25.4698748	0.62868244	0.74011017	0.89014606	0.92963872	0.93487144
4136	0.67495251	0.97546558	1.014599	-3.974116	-54.727529	0.26957662	0.48913501	0.66070251	0.76559656	0.77948598
4137	0.04614669	0.95191353	0.23476484	-2.5835792	89.63829	0.43355369	0.58701711	0.56457765	0.67787649	0.69472828
4138	-0.3542309	0.79958306	0.64840836	-1.3686969	7.90305269	0.62661667	0.76329531	0.8873909	0.92037499	0.92610818
4140	-0.4967203	1.43420554	-0.3366267	-0.5377838	66.3101108	0.55072645	0.66046045	0.80165626	0.85892044	0.86694682
4141	-0.69836	1.31892503	0.33274957	0.23984327	22.5757379	0.39973755	0.5645846	0.78563213	0.85218793	0.86067173
4142	0.19004292	1.79896123	0.84491853	1.04302349	-8.6687174	0.49684163	0.66172778	0.82495969	0.88118815	0.89014478
4143	-0.040891	1.90781075	0.14073162	0.50510023	60.1922863	0.43992029	0.58129876	0.72441575	0.79758055	0.80820622
4144	-0.5232164	1.9265849	0.56775656	1.30550749	60.8185109	0.57833365	0.74342184	0.86394535	0.90537256	0.91109702
4145	-1.0359889	2.34123787	0.15268698	-2.1830842	42.3924022	0.60189649	0.73816498	0.85309872	0.89582338	0.90359959
4146	-0.1206755	1.99742282	0.29115902	-1.1008858	43.5275068	0.61255487	0.71090575	0.81032986	0.85956564	0.866846
4147	-0.8898235	1.03916193	0.29419489	0.86099888	-46.245596	0.62585315	0.70910945	0.82520457	0.87074471	0.87784386
4148	0.21005495	1.51817034	-0.129052	1.7958576	-5.0128204	0.53212623	0.60117321	0.75360878	0.81552376	0.82488842
4149	0.41334273	2.45445095	0.30261747	1.30915817	18.9002993	0.66382438	0.78786062	0.87573037	0.90934181	0.91580616
4150	-0.0073472	0.6890383	0.37408105	-1.3062224	59.4093334	0.41556673	0.59297684	0.56715136	0.67834639	0.6948909
4153	0.19672051	0.76456226	-0.2759619	-2.0661155	21.0596397	0.42254516	0.59558101	0.5657324	0.67673493	0.69336109
4155	-0.2294158	1.34845127	0.28443161	-1.4155818	60.3328969	0.53532518	0.60279937	0.57480697	0.68222777	0.69846901
4157	-0.2226904	0.71327173	0.15146406	-0.173258	6.95958601	0.43904446	0.56404223	0.56526903	0.67546757	0.69326709
4158	-0.0440601	-0.1079579	0.34622188	-2.4519129	22.9247271	0.45795853	0.62421401	0.74779271	0.84342051	0.85316268
4160	0.03617024	1.04310735	0.7301357	-2.5457896	2.86434829	0.34671165	0.52444864	0.70671138	0.78791825	0.79908563
4161	-0.0931975	0.57132787	1.01603568	-1.283029	-39.698781	0.43340843	0.63063135	0.59422755	0.74263398	0.6382232
4162	-0.6166903	-0.4239493	0.19770126	0.42328878	33.802913	0.40331249	0.58053166	0.60395681	0.81110093	0.82895504
4163	-0.2282469	2.24679791	1.30116262	-0.1140918	15.9901737	0.57349784	0.67847279	0.85932392	0.9062849	0.92140848
4164	0.11570131	0.49397262	0.44288997	-0.2354759	36.3418028	0.30343327	0.41931517	0.72243441	0.809287	0.82253232
4165	0.43811901	0.10707035	1.27492734	-2.2369236	-16.835099	0.36927954	0.5624092	0.66246493	0.79608927	0.83015522
4166	-0.1944968	1.27966167	0.19402895	-0.8455961	46.1341356	0.47184202	0.50799141	0.59832723	0.66734994	0.74493855
4167	0.40127927	1.06080231	0.13792996	-0.0655798	40.5986641	0.53125801	0.53626154	0.62561629	0.66733677	0.75761723
4168	0.2770233	2.16504517	0.21424781	-2.4857748	50.5624454	0.45216119	0.62726696	0.76735758	0.83325701	0.8420399
4169	-0.3253336	1.4298647	-0.0696667	-0.5133823	17.7907951	0.75890701	0.70419983	0.91736591	0.94651188	0.954776
4170	-0.1912535	0.06582066	1.59928874	-0.5033321	0.46664615	0.49685867	0.64316512	0.63227517	0.75422869	0.77877377
4171	-0.1478183	1.26482257	1.97320264	0.23319238	29.0952941	0.41135743	0.56377649	0.62784359	0.77125378	0.80672814
4173	-0.2696146	2.2085209	0.4755106	-1.6645419	5.09678634	0.30763147	0.4834762	0.73222213	0.8217157	0.83273161
4174	0.08602532	2.04475437	0.15027432	-2.5202225	-17.373238	0.35922365	0.57651128	0.63425362	0.74433262	0.78843419
4175	-0.0445193	2.08062504	0.66379327	-2.7079547	27.8160105	0.49693362	0.66612664	0.83482369	0.74503527	0.89257857
4176	0.04575855	1.70942519	0.91715007	-2.8175984	-22.007817	0.41494053	0.59271088	0.68909752	0.77751743	0.79006154
4177	0.04907528	2.81007827	0.09041188	-4.0294076	-21.293276	0.3762226	0.57319383	0.78221054	0.84749501	0.85627009
4178	0.62702193	2.96935257	0.56142446	-2.3865133	-12.605969	0.35006739	0.56359847	0.77412963	0.84667142	0.85831401
4179	-0.1567931	3.291215	0.55985679	-1.4930017	-18.901679	0.45464437	0.65808582	0.83318349	0.88838274	0.89557691
4180	-0.3580685	1.94888901	0.50381295	0.31757438	-13.375336	0.56828009	0.75377523	0.54968228	0.66956163	0.87613456
4182	1.45324293	2.55533167	0.47061133	-2.0922719	30.7783299	0.36315413	0.55145003	0.71855676	0.80453987	0.81116211
4184	0.45585595	2.85446072	0.247128	-3.9468303	19.6878212	0.36060782	0.53623262	0.64465403	0.67345958	0.75180808
4185	0.68379428	2.11156873	0.65735608	-2.6958377	-48.724053	0.57743815	0.7118277	0.5569417	0.67331961	0.6910216
4187	-0.5912277	-0.690423	0.71134221	0.75383739	-30.213077	0.53317238	0.69796812	0.56235272	0.78264436	0.80232221
4188	-0.3109363	0.64477142	-0.2146931	-2.5797964	70.6859446	0.43528403	0.54270294	0.56353868	0.6763604	0.69334548
4189	0.28640236	2.33331905	0.33965025	-2.6938912	85.4854718	0.56173139	0.70642551	0.90029924	0.93516605	0.94058731
4191	0.34429912	1.84804209	-0.1394971	0.23247987	77.8826342	0.39460208	0.59720229	0.83486566	0.71572111	0.89623024
4192	-0.3968196	0.64227743	0.37170723	-2.849196	-14.900589	0.37562311	0.56350918	0.83089446	0.72362138	0.8928958
4193	-0.1931297	1.65745178	0.12959748	-2.8679948	26.9396324	0.38471108	0.63632087	0.77044225	0.84531378	0.8548342
4195	0.5593233	2.66887785	0.67587067	-3.3630136	-7.5247117	0.32601537	0.50270885	0.69094306	0.77986475	0.79214414
4197	-0.1898999	0.6110437	0.77307325	-1.4732156	20.257842	0.437839	0.59143954	0.7718765	0.85065631	0.86011002
4198	-0.1068162	1.31973726	-0.6084485	-2.2871712	70.358309	0.39290102	0.58429929	0.52550776	0.65000342	0.68181978
4199	-0.2310808	-0.407582	1.08117078	-0.8572842	42.9697236	0.44881222	0.58956354	0.64511395	0.7616709	0.7750145
4200	0.12330951	0.26139919	0.79634871	-1.2093841	24.3813071	0.47725043	0.63562828	0.62059254	0.75767873	0.78938127
4201	0.09618308	-0.2945339	0.68649366	-0.5995023	1.26674633	0.52163693	0.67223073	0.68393645	0.83983385	0.85420118
4202	0.20687718	0.2165957	0.56770516	-2.6240698	36.8838806	0.42629837	0.56620007	0.68735944	0.78383948	0.79649245
4203	1.17842228	0.34396019	-0.7753804	6.11901073	79.8186184	0.73677893	0.8501809	0.9398126	0.9591191	0.96314667
4205	1.74672433	1.96475798	-0.2177014	0.38630274	76.6625668	0.31627993	0.55166086	0.7169024	0.80552562	0.81678771
4206	-0.5904913	2.03832431	0.25899797	4.03321418	19.1051716	0.51241769	0.69884043	0.8393544	0.88754714	0.89500076
4208	0.51495188	1.47073425	-0.0524858	-0.9933844	26.4070041	0.40287754	0.53980034	0.56546298	0.67571015	0.69217088
4209	1.24031252	2.23580447	0.66356425	-0.8701692	-3.1992474	0.83942714	0.9185337	0.9572762	0.97022551	0.97386139
4210	-0.3792695	0.36685343	0.61289028	-1.0287186	42.4195815	0.38561907	0.58097821	0.76357436	0.83493914	0.84424324
4211	1.00970681	0.31922639	-0.1073046	2.18001519	75.4516902	0.48466605	0.6513925	0.74814418	0.8217958	0.83284812
4212	0.26282333	1.55698737	-0.0695827	1.35578521	13.5635233	0.66765062	0.80718155	0.89316973	0.92517313	0.93029233
4213	0.74878538	-1.1279467	-0.207998	0.79065969	34.9539233	0.75056557	0.87284268	0.94323072	0.96149078	0.96511864
4214	1.26545549	-0.7954282	0.33282755	0.56562969	46.2717309	0.79630916	0.88719187	0.94440473	0.96213129	0.9659432
4217	1.00481756	3.03723539	0.38558104	-1.6386535	7.32349717	0.34428316	0.59503394	0.72454124	0.81516043	0.82659978
4221	-0.0049474	1.57040584	0.03670822	-0.0476817	63.4595744	0.61890094	0.72437603	0.56673014	0.67654428	0.69293985
4222	0.30887913	3.51110917	0.34134457	-2.2021498	56.4364823	0.5090758	0.63430914	0.55533137	0.67387732	0.69114115
4224	0.22300366	1.00331549	0.04710894	-3.3520851	28.3104821	0.40188926	0.59020651	0.57393348	0.6820148	0.69822061
4225	-0.9319927	0.37320494	0.21935103	-2.5950825	16.5322737	0.4223496	0.53539782	0.56153641	0.67630559	0.69359889
4226	-0.4285358	2.39564839	-0.3720512	-0.3073777	27.0578221	0.71485449	0.85731883	0.94004883	0.95853296	0.96183022
4227	-0.4867644	1.36647583	0.12893366	-0.7136606	-0.6416509	0.44002201	0.55011208	0.56523958	0.67582843	0.69230691
4228	-0.4548536	2.67729197	-0.5656525	-1.2506558	30.5068806	0.40236564	0.55009446	0.56650513	0.67852758	0.69522352
4229	0.18781275	-0.228886	0.2950527	-1.5602403	52.8329184	0.45347435	0.54419164	0.5607484	0.67591936	0.69290897
4230	-0.3107058	0.92242194	1.06450837	-1.6131597	-27.007167	0.41053757	0.56019501	0.67603838	0.79373831	0.79690231
4231	-0.1631774	1.95487351	-0.1497722	-1.1853608	53.6692013	0.4884717	0.56226551	0.31065075	0.35795637	0.37274944
4232	-0.2382512	1.66748851	0.03641831	1.03772727	21.8157255	0.42782706	0.59395758	0.53725552	0.66480598	0.68331509
4233	0.16768094	1.19863715	0.65358997	-3.2126774	22.6993701	0.30136502	0.55721933	0.69983415	0.80200747	0.81425584
4234	0.06358757	1.42892535	0.12641085	-0.2311736	50.1404709	0.39176885	0.56421229	0.57132092	0.67987483	0.69627835
4236	0.51032151	0.96645522	1.66700837	-0.0877901	29.18837	0.95640284	0.90936694	0.93007801	0.94629851	0.95674937
4237	-0.244967	-0.7134471	-0.2583339	-1.6478824	40.0923232	0.41224301	0.52896379	0.54205801	0.66417222	0.68194137
4238	-0.3255513	0.56760757	0.33616061	-5.0685078	29.7767096	0.44913416	0.56109339	0.54565623	0.66986301	0.68793885
4239	0.6042759	2.04679675	0.1975827	-2.7764008	37.8392308	0.45906094	0.5925732	0.32580061	0.3666373	0.38351821
4240	1.01456573	2.14351009	0.1975827	-2.7764008	37.8392308	0.43187234	0.6084855	0.32580061	0.3666373	0.38351821
4241	-0.1575042	1.41264705	-0.1923339	0.17357073	40.4829039	0.44062266	0.56120867	0.38613283	0.40236384	0.42404594
4242	-0.7176409	2.03384974	-0.1923339	0.17357073	40.4829039	0.52089252	0.5830617	0.38613283	0.40236384	0.42404594
4243	0.61434921	0.45956484	0.11158017	-1.6721309	35.6539403	0.53013308	0.59990169	0.37786588	0.39780835	0.41862296
4244	0.39077225	1.90491164	0.11158017	-1.6721309	35.6539403	0.4997984	0.55960059	0.37786588	0.39780835	0.41862296
4245	0.91343956	1.28091809	0.11158035	-1.6721258	35.6517109	0.45288492	0.60092751	0.37786588	0.39780835	0.41862296
4246	0.15020852	2.17344837	0.13212365	-1.3663252	49.7590196	0.41291721	0.59611904	0.50504983	0.65194051	0.67289943
4247	-0.1820271	1.80265812	-0.0594814	-1.1731947	44.0449128	0.41697297	0.53235818	0.38243818	0.39101379	0.42405997
4248	0.57113101	1.31987015	0.1770119	-4.1980253	-21.351205	0.42701205	0.59832767	0.5649155	0.67808535	0.69506302
4249	0.15561109	0.88192691	0.30726144	-1.9715814	22.3342498	0.41966165	0.57715559	0.69306151	0.79385039	0.8061541
4250	0.60912839	1.3405103	1.0421931	-0.5145153	31.1844309	0.93059064	0.71682919	0.79627919	0.82080002	0.87007891
4251	0.83094756	0.58435404	-0.2016179	-3.6160618	-16.706423	0.39497296	0.5705572	0.54706802	0.67034501	0.68835191
4252	0.50833717	0.24035229	0.03754262	-3.1939487	1.85818605	0.49733834	0.67686987	0.92701543	0.95198664	0.95534023
4254	-0.0944862	0.34670516	0.28717762	-2.4318846	58.8311865	0.43694747	0.61905471	0.54250471	0.66314161	0.68072981
4255	-0.053069	1.0070627	0.1693651	-2.187357	69.8950712	0.41422957	0.56609505	0.54247458	0.66310188	0.68072981
4256	-0.2874167	0.37165296	0.81069411	-0.7983126	30.3949824	0.44265881	0.59808459	0.66887342	0.76804908	0.78825127
4257	-0.3609024	0.1131319	0.342805	-1.2409358	-19.955995	0.39559239	0.58112926	0.62612788	0.77918695	0.79299207
4258	-0.5266631	1.24209892	0.3875548	-2.5322839	80.5294212	0.41041591	0.59415041	0.89659075	0.93278288	0.93756564
4259	0.56256644	1.29955571	0.37154715	-3.0964091	16.4080858	0.2861245	0.49298887	0.70022967	0.79574988	0.80782024
4260	0.58459726	2.3796674	0.06867137	-3.4872194	44.4676157	0.46099602	0.62793784	0.5596942	0.67618305	0.69332975
4261	-0.3840419	1.4268213	0.00607151	-0.878645	62.1268739	0.46272963	0.59478972	0.34647118	0.39172942	0.40020247
4262	-0.299009	1.0565992	0.23657947	-1.5921356	41.9045295	0.4199797	0.59465903	0.51765272	0.65748938	0.67805951
4263	0.76290496	0.59752683	-0.2221225	-2.099557	28.1598006	0.43725074	0.58082973	0.40374433	0.42825573	0.43690297
4264	-0.3186503	1.38688976	-0.0246666	-0.7397531	56.9595293	0.40178341	0.5606001	0.39329696	0.4081577	0.43269174
4265	-0.6221449	1.59941914	-0.1863053	-1.4384659	60.778047	0.4757872	0.63130572	0.35469016	0.37282955	0.40288138
4266	0.22050099	0.27017993	0.27945983	-1.5014183	36.0785388	0.47493073	0.55594426	0.36370442	0.38743291	0.40728996
4267	-0.1949856	1.05761458	-0.1734168	-1.6968103	45.1465926	0.38921695	0.56446088	0.32675493	0.3654448	0.3865602
4268	-0.2612983	1.11930896	-0.117047	-1.8601809	50.379188	0.43734949	0.57767878	0.3796262	0.39027403	0.42190118
4269	-0.7733072	0.70576223	-0.1841399	-1.0425255	33.1619142	0.43748952	0.57239386	0.52357674	0.65696169	0.67998619
4270	-0.8429057	0.75873722	-0.2148769	-1.483449	30.2510281	0.48943525	0.57262431	0.35840311	0.3929523	0.40916051
4271	-0.1478799	0.9007579	0.09998971	-2.3382057	38.0552232	0.41804144	0.53492114	0.5552584	0.67176128	0.68875891
4272	0.36563968	2.17122425	0.04516581	-1.1090023	30.8500191	0.38385154	0.55375278	0.55227648	0.67029231	0.68741292
4273	-0.2087354	2.22559613	0.56992491	-3.0184812	41.3828258	0.40699282	0.58789383	0.74556253	0.82090918	0.83085212
4274	-0.7812023	1.29073878	0.21965274	-3.2913016	35.2545127	0.47041908	0.62791852	0.56845984	0.67883939	0.6954931
4275	-0.5474958	1.89110718	0.2189856	-2.7591153	26.6313288	0.47352122	0.5204597	0.56845963	0.67883331	0.6954931
4276	1.81144459	2.6200718	-0.270751	-0.1856982	67.9078052	0.42250546	0.56729523	0.92168709	0.949392	0.95337847
4277	1.57956857	3.1537847	0.65226399	-2.6096618	27.780451	0.71575297	0.84782615	0.94298217	0.96062576	0.96353585
4278	1.03969028	2.26367745	0.43194552	-1.9305609	51.4641961	0.44267298	0.55087679	0.71421505	0.79470524	0.80669775
4279	-0.8783334	0.77992483	1.06036341	1.58922272	27.227771	0.6598198	0.73888068	0.91084332	0.94125246	0.95243457
4280	-0.2380556	-0.185787	0.74747706	-0.769182	17.3890344	0.51474099	0.65581236	0.63840144	0.78403825	0.80010372
4281	-0.9644369	1.40093825	0.92516947	0.20131324	25.0660699	0.39429028	0.55770187	0.60666181	0.74856955	0.76387286
4282	-0.2546541	1.72968364	0.18977946	-0.0343998	22.7806962	0.48304763	0.60315349	0.7267247	0.81102848	0.82713592
4283	0.34902122	3.54633361	0.38128488	-3.6034687	1.36917013	0.86868614	0.91552525	0.95922372	0.97073576	0.97384046
4284	-0.1677319	4.86698275	0.22715746	-3.8935026	36.5401308	0.63007338	0.72365894	0.81105783	0.85361609	0.86056248
4285	1.12025207	0.30447531	0.27404645	-0.7905441	27.5064307	0.38751049	0.56631196	0.55819792	0.67249308	0.68946312
4286	-0.3157704	1.53891549	-0.1034677	-3.8262779	7.84940995	0.43341265	0.60681103	0.56364052	0.67780239	0.69438339
4287	-1.0201917	2.10808313	0.17073843	-3.523847	28.9794233	0.46122522	0.64066251	0.7893949	0.86060901	0.86938751
4288	-0.8213767	2.12929564	0.03784417	-1.8779918	45.0825784	0.48160913	0.6368178	0.56210517	0.67628533	0.69332827
4289	1.19068151	0.30616813	1.17859849	0.60215128	-20.38476	0.42472115	0.5852273	0.59240375	0.72069076	0.73739959
4290	-0.088848	1.24169928	0.7526462	-0.9809476	11.7478402	0.49034945	0.6800879	0.71022982	0.81403962	0.82705398
4291	-0.736889	2.07225221	0.6214526	1.58109752	-16.3922	0.56222199	0.70435724	0.69971386	0.81975688	0.84172311
4292	-0.7414154	1.11488766	1.44959829	0.79768296	-21.519456	0.5109585	0.65981812	0.69075096	0.81082988	0.82443677
4293	0.2172596	0.3240654	-0.0386512	-0.8103737	-12.001126	0.48953183	0.65659082	0.69956069	0.81782018	0.82947361
4294	0.2465347	2.61309857	0.2169387	-2.8911179	62.2119507	0.59172966	0.70438536	0.88139382	0.92317263	0.92870952
4295	0.21047252	1.50568252	-0.0468307	-1.9029426	80.1869177	0.39448594	0.56964081	0.55459514	0.66953755	0.68690308
4296	-0.1604538	1.81588851	-0.0306902	-1.1013223	48.4339191	0.44108468	0.55244909	0.36266948	0.3850663	0.41041021
4297	-0.1203217	2.79463852	-0.0306902	-1.1013223	48.4339191	0.42667937	0.57490309	0.36266948	0.3850663	0.41041021
4298	0.27528019	0.38399825	0.09574861	-1.8401438	47.2125619	0.45511833	0.60302705	0.53690231	0.65885767	0.68407646
4299	-0.3322071	-0.0760219	-0.2649903	-0.4579002	88.4863882	0.37734796	0.54783225	0.29451197	0.35272065	0.36200068
4300	0.6767338	0.36719377	-0.1065651	-1.8879292	52.6558415	0.4189735	0.57312665	0.37897734	0.411583	0.41755515
4301	0.34830657	0.55626117	-0.1065651	-1.8879292	52.6558415	0.44937747	0.55036944	0.37897734	0.411583	0.41755515
4302	0.08814714	0.46664065	-0.1065651	-1.8879292	52.6558415	0.45893267	0.55038811	0.37897734	0.411583	0.41755515
4303	-0.156477	2.0283236	0.36576246	-1.0612441	45.646253	0.50023508	0.6285609	0.3810611	0.38279277	0.42160782
4304	0.22610436	0.94410216	0.06726582	-0.6044737	48.0509983	0.48996544	0.5559651	0.37623185	0.39433238	0.41564179
4305	0.9683439	1.46833528	-0.0219174	-1.9027194	52.5291762	0.40636607	0.57621637	0.30740972	0.34693886	0.37048209
4306	-0.1971016	1.73142315	0.06247659	-1.3849861	53.8545478	0.41838774	0.54871889	0.35155357	0.37585771	0.40090611
4307	-0.3702078	2.38539191	-0.0576735	-1.2488058	44.3393438	0.50610731	0.60454919	0.36836188	0.39074992	0.41573194
4308	-0.2184876	2.74270154	-0.0576735	-1.2488058	44.3393438	0.43475283	0.53881209	0.36836188	0.39074992	0.41573194
4309	-0.2350211	2.70813836	-0.0576731	-1.2487716	44.338004	0.47025389	0.61820043	0.36836188	0.39074992	0.41573194
4310	-0.0574586	2.21531713	-0.0853535	-1.5388022	32.7421053	0.39943309	0.54666193	0.33969993	0.38701586	0.39603816
4311	-0.2083743	1.8599209	-0.2821733	-0.4822742	38.3130488	0.4830191	0.59741693	0.38349658	0.41723649	0.4282191
4312	-0.9699387	0.83716166	-0.2821733	-0.4822742	38.3130488	0.51143941	0.57868558	0.38349658	0.41723649	0.4282191
4313	0.51936789	1.31122896	0.10721617	-2.6331954	80.6913125	0.44522325	0.60743933	0.54948678	0.66888072	0.6867601
4314	0.12619365	1.77875115	0.28212516	-2.1383378	79.8382539	0.44901799	0.57875286	0.57454657	0.67863807	0.6950004
4317	-0.1548633	1.90903874	-0.1761671	-0.0033867	-24.762611	0.83766301	0.69795423	0.82264471	0.86981567	0.88736525
4318	-0.5370798	0.19547696	0.12831414	-0.3156631	10.8635091	0.9253982	0.76129603	0.85320773	0.89962318	0.91204432
4320	-0.8741255	2.05661614	0.31297339	0.97512012	108.620551	0.37895994	0.54192187	0.56341634	0.67661672	0.69387512
4325	-0.3315687	0.80466781	-0.1901074	-0.6360488	44.3993474	0.46410818	0.58677722	0.35876391	0.39587281	0.40993899
4326	-0.3816557	0.58756147	0.10361622	0.03853321	63.6566443	0.40504735	0.58850114	0.52816954	0.66113456	0.68210568
4327	-0.3073129	2.52205224	0.11271068	-2.7518379	43.1471756	0.41889472	0.5389711	0.34746792	0.39414605	0.40202412
4328	-0.1423374	1.93346042	-0.026822	-0.5760267	22.5353291	0.47951413	0.66151996	0.31721004	0.36558885	0.37779062
4329	-0.1196844	1.79716072	-0.2224143	-0.6440951	56.4412411	0.38257345	0.54388562	0.35176028	0.37184236	0.3950105
4330	0.18287002	2.23508453	-0.184153	-1.9647864	65.3370964	0.39924036	0.5707387	0.35987085	0.3818703	0.40818515
4331	0.52256109	1.52946067	-0.0327345	-0.5657233	57.0539524	0.50569543	0.5640849	0.3470894	0.37161744	0.39724799
4332	-0.4024734	1.47854525	0.34356773	-1.9826107	46.3200926	0.41985381	0.55063758	0.37664878	0.38597457	0.41787153
4333	-0.2938124	1.85835029	0.34356773	-1.9826107	46.3200926	0.46517042	0.59219486	0.37664878	0.38597457	0.41787153
4334	-0.4217475	1.61431234	-0.0074612	-0.9154372	28.1557974	0.41015047	0.53717077	0.30433552	0.31212547	0.36671656
4335	0.18847403	-0.3046465	-0.0436699	-1.6634594	53.7102454	0.42936674	0.58128937	0.38362818	0.39552239	0.42489586
4336	-0.192226	0.68749378	0.32024445	-0.9953795	46.7158622	0.55172507	0.6589654	0.36856575	0.38325349	0.41207274
4337	-0.3585857	1.37800176	0.32024629	-0.9954013	46.7141435	0.50317638	0.6003789	0.36856575	0.38325349	0.41207274
4338	-0.2210979	1.3562029	-0.1844398	-0.8232253	36.5228609	0.50462043	0.56439305	0.37338589	0.39141171	0.41402136
4339	-0.099511	0.61049246	-0.2369308	-2.2105889	69.6741265	0.41564851	0.55666037	0.38414654	0.41397808	0.4236375
4340	-0.3374269	0.37043541	-0.2369308	-2.2105889	69.6741265	0.47965928	0.52949059	0.38414654	0.41397808	0.4236375
4341	0.19376681	1.06555854	-0.176165	-1.1165281	40.7379638	0.44460452	0.59618128	0.36300231	0.38318885	0.4065302
4342	-0.1118185	2.91116946	0.05112326	0.42044326	51.1034573	0.43501024	0.58805396	0.55393178	0.67089961	0.68823826
4343	0.1259049	2.90787591	0.28838839	-0.6843174	15.5920884	0.48177463	0.58811177	0.55396581	0.67095572	0.68823826
4345	0.14949028	2.46064497	0.04616756	-3.3000628	-53.612953	0.44948391	0.57346988	0.55309845	0.67331512	0.69108854
4351	-0.1022729	0.11710945	0.30559036	-2.8432041	99.0937796	0.38651817	0.58148184	0.55987285	0.67623371	0.69361317
4352	-0.0881399	2.09893079	-0.0971385	-0.6773444	42.935569	0.49361877	0.56380412	0.39400245	0.40430267	0.43077024
4353	0.09955526	0.98728251	-0.2350981	-1.5743705	32.8913367	0.48655727	0.63756611	0.3839639	0.41191222	0.42191339
4354	-0.2385043	1.45109949	-0.0527382	-1.2238223	48.3346299	0.52651163	0.62532378	0.35999999	0.38580833	0.40829466
4355	-0.3015807	0.6789255	-0.0643419	-0.9741284	77.9171985	0.42731203	0.58032747	0.52541668	0.65468947	0.68053619
4356	0.30667999	1.71083411	0.04296359	-1.5903028	64.0505406	0.47546511	0.60168277	0.34203737	0.36919321	0.39457797
4357	0.09791094	1.71405894	-0.032897	-0.4437091	68.1118924	0.43632187	0.57462207	0.37202072	0.37950086	0.41875132
4358	0.06473835	0.56847382	0.05909749	-0.7045571	25.0496146	0.54830503	0.61760624	0.37260483	0.40941706	0.41953197
4359	0.30180874	0.47057528	0.05909644	-0.704571	25.0498736	0.45000648	0.60327621	0.37260483	0.40941706	0.41953197
4360	0.21340505	1.69641969	0.01937272	-0.8711151	43.2351124	0.41178821	0.57437966	0.37779448	0.39012091	0.4214648
4361	-0.1242471	1.63771128	-0.3679217	0.44016163	69.868687	0.41811908	0.61054172	0.34194138	0.34434241	0.39531979
4362	0.13042199	1.59632064	-0.367917	0.44018525	69.8690508	0.4799442	0.66748311	0.34194138	0.34434241	0.39531979
4363	-0.2217258	1.20760824	0.13233958	-0.0709139	57.4970721	0.52287429	0.56091117	0.36456241	0.38874261	0.40777577
4364	-0.4239541	1.63392557	0.13233994	-0.0709063	57.4983785	0.51722744	0.59611272	0.36456241	0.38874261	0.40777577
4365	-0.4748975	2.03517676	0.13233958	-0.0709139	57.4970721	0.43211537	0.56069519	0.36456241	0.38874261	0.40777577
4366	-0.4317882	1.35009071	0.13233958	-0.0709139	57.4970721	0.52836774	0.58257616	0.36456241	0.38874261	0.40777577
4367	-0.4055259	2.1173441	0.13233958	-0.0709139	57.4970721	0.42673285	0.5337809	0.36456241	0.38874261	0.40777577
4368	0.26042368	1.00559553	0.16734982	-1.4343094	27.6003483	0.43717233	0.55702059	0.54290717	0.66745233	0.68550599
4369	-0.0536064	2.34020213	-0.1923761	-3.0885822	32.4619234	0.47026457	0.62862519	0.91783134	0.94695036	0.95122304
4372	-0.5640596	2.42088503	0.37667444	-2.69697	-13.335432	0.42039733	0.545256	0.54271616	0.6694246	0.68762674
4373	-0.7325834	1.65879843	0.62222733	-2.0740294	19.0710879	0.41216258	0.55376792	0.55720018	0.67440956	0.69180564
4374	0.29583451	1.88290318	0.32191914	-0.8288355	3.94594146	0.53187326	0.72100943	0.9291054	0.95296209	0.95661605
4375	0.35019707	2.85455168	0.57780635	-1.7002963	-8.4252455	0.53936138	0.63270376	0.77056527	0.8266842	0.83602252
4376	-0.4435765	2.22426664	0.32768182	-1.7284913	-75.215255	0.482619	0.63184505	0.87283869	0.91677539	0.92286647
4378	-0.0057637	1.56644235	0.70891104	-3.1950407	-9.7244619	0.41698208	0.63391703	0.7334788	0.8252013	0.83779972
4381	-0.0981853	0.84551767	0.43068386	-0.6202352	5.56584023	0.3754906	0.54735282	0.82106062	0.71960706	0.88837588
4382	0.63121506	0.9308758	0.58839984	1.36127103	54.9995925	0.50669686	0.68270179	0.81956188	0.88043124	0.88794178
4383	0.5216529	1.0778638	-0.0259996	-0.3799155	16.0295672	0.44373551	0.57296651	0.73080756	0.81994024	0.83074068
4384	-0.2368913	1.4505964	0.88771331	-2.1252813	18.6485864	0.51565263	0.72083619	0.93087602	0.95405948	0.95739406
4385	-0.4267281	1.11489226	0.25151518	-1.670472	52.4653083	0.3595544	0.54689647	0.7488744	0.83298931	0.83938363
4386	0.67576686	1.15886421	-0.1669149	-1.9872712	-29.351973	0.49224606	0.67527724	0.90499577	0.93865018	0.94340374
4387	-0.0794845	2.3327745	0.30546015	-2.0086293	53.7689628	0.41071088	0.6119408	0.79848814	0.8653857	0.87369427
4388	-0.2477778	2.86424011	0.75145756	-2.211726	34.6323716	0.48586028	0.66984422	0.81157714	0.86994842	0.87747325
4391	-0.9133389	2.03963573	0.75886183	-0.2971528	59.8666811	0.4000359	0.59128171	0.75929226	0.82898507	0.84472471
4392	-0.328951	0.65746115	0.46669374	-1.3248103	29.1249357	0.39487218	0.63925756	0.85465468	0.77211122	0.90849247
4393	-0.5323103	0.18607634	0.93007719	-1.2760637	2.48925411	0.44943495	0.62676054	0.67558507	0.78521527	0.80648614
4394	1.30412655	1.46736693	0.15601409	-1.7716525	69.7770012	0.36712045	0.56074498	0.71830463	0.81000608	0.81831184
4396	-0.8635742	3.05995047	0.8264474	-1.5143584	21.2195341	0.60994379	0.75896512	0.93194357	0.95426859	0.9574223
4397	-1.0249255	2.30819136	0.19583724	-2.5649046	43.1829035	0.43034168	0.62614279	0.78099242	0.84988799	0.8585447
4398	-1.4038557	1.2784632	1.06266852	0.09818166	38.3265568	0.50985181	0.6602455	0.63000294	0.75381866	0.80406946
4399	-0.6216012	0.0150688	1.21585401	1.21399596	5.94386459	0.43967928	0.56825587	0.5859412	0.71766479	0.7200436
4400	-0.3048218	0.55111989	0.68505901	-0.494967	-7.6533102	0.51821336	0.69082952	0.7140703	0.78581668	0.84361027
4401	-0.5723765	0.97849302	1.52221199	-1.3554355	49.5484863	0.50419199	0.65312219	0.66111719	0.76916426	0.79095842
4402	0.57904082	2.4112438	0.17044855	-2.5453529	40.1144409	0.47598133	0.66645019	0.87205403	0.91759522	0.92214148
4403	0.60773841	1.55278344	0.38448493	-0.8232827	17.8170495	0.41591509	0.61002237	0.80026215	0.86124798	0.86924327
4406	0.42115722	2.64305971	0.32188815	-2.2525339	33.7858637	0.48893585	0.69990262	0.79556087	0.86424919	0.87301549
4409	-0.1920849	1.78445363	-0.0533159	-1.8467856	26.6952175	0.46436893	0.63451449	0.84321653	0.89482978	0.90137533
4411	0.73547489	-0.0294814	1.44359961	0.43853896	-15.627055	0.43671769	0.53583671	0.87454655	0.91919021	0.93397138
4412	0.07804491	1.91539407	0.56218552	-2.0035229	58.4775456	0.41881874	0.5795711	0.8166441	0.87271622	0.87978103
4413	-0.6540343	0.43464554	0.86641722	0.37254261	0.50292975	0.51861224	0.67391223	0.67607501	0.78086656	0.80292843
4414	0.05873569	2.55320538	0.44419267	-0.5935164	99.5894291	0.40435475	0.54526031	0.68492418	0.76505867	0.77739274
4415	-0.0509164	2.1701573	0.41339103	2.44613562	64.2837647	0.34673633	0.5212909	0.54497568	0.66936606	0.68749509
4416	0.42710563	2.46006653	0.30048868	-2.3083408	57.5378431	0.42191155	0.6083767	0.70538619	0.79864992	0.81045008
4418	0.48092555	2.65942673	0.58483804	-2.7771226	63.629772	0.46559029	0.70006784	0.87935459	0.91865544	0.92401369
4419	-0.1595888	-0.1652599	0.71832583	-1.3206908	-29.306434	0.4670772	0.63162205	0.69338396	0.78941888	0.80265602
4420	-0.1703916	-1.0792206	0.76567988	-0.3715971	17.2076302	0.46966359	0.64415678	0.6571053	0.7878392	0.80999445
4421	0.79239854	1.87948388	0.25764917	-3.5125769	18.5616186	0.48722783	0.70294422	0.88711866	0.92597779	0.93109296
4422	0.47399328	1.43454676	0.40294323	-1.5171403	24.6391231	0.44783732	0.66094637	0.8233396	0.87418354	0.88100881
4423	0.12023581	2.59088849	0.38035526	-1.2631387	15.8207149	0.74877985	0.83942171	0.89314808	0.92873307	0.93556673
4424	-0.632495	1.49689168	0.50989099	0.22397867	35.3211829	0.74507639	0.82188178	0.91529838	0.94450159	0.94881883
4425	0.33477919	0.62410227	0.86976662	0.96573037	25.0548306	0.54579093	0.69936235	0.69992032	0.79308248	0.81222487
4426	-0.8323984	-0.6641924	0.16937692	-3.2044009	44.8781192	0.31269705	0.49941579	0.54936387	0.67175403	0.72900191
4427	0.07568203	2.0441137	0.26637447	-0.2463292	34.1649048	0.94463184	0.8365951	0.90173801	0.930736	0.94026098
4428	-0.2372035	1.05584845	0.64551179	-1.8217802	72.009028	0.41956028	0.55579456	0.55965992	0.67511544	0.69245143
4429	0.98537132	2.20453055	0.99937809	-1.1907203	91.0980262	0.39854324	0.56317537	0.75402255	0.83148839	0.84147521
4430	0.29491565	1.18848346	1.13703838	0.19759788	5.17609901	0.92732834	0.84474218	0.88388626	0.91461625	0.92671509
4431	-0.1983341	0.92759321	0.5600874	-1.658789	35.7323118	0.41250287	0.56179666	0.56790304	0.67694848	0.71092414
4433	0.1975731	0.68335459	0.65425683	-2.1255495	31.5787696	0.47871344	0.62840898	0.69251178	0.80832526	0.82677362
4435	0.8910867	1.71377605	0.13061166	-2.4144984	71.0015378	0.37871968	0.55106014	0.79386491	0.86634181	0.874899
4436	0.01338734	1.23821101	0.763816	0.48596542	47.163144	0.3906621	0.57387818	0.75939281	0.83977174	0.84963219
4437	0.07944515	2.50039876	0.38212752	-1.9357679	24.6876087	0.42960263	0.63174232	0.82845749	0.88488076	0.89183968
4438	0.32833357	2.44802527	0.56479817	-1.4228385	64.6524942	0.45356125	0.64785065	0.84786931	0.89886304	0.90524031
4439	-0.2393554	0.69583536	0.62167866	1.45985479	0.56948174	0.47534225	0.63470973	0.66379388	0.66913981	0.7803374
4440	-0.2839411	-0.3388486	0.38584114	-0.5633441	39.1361754	0.4291804	0.61876773	0.6490396	0.63837077	0.77714547
4441	-0.002815	2.29776585	0.65823865	-1.0176493	63.305513	0.68424992	0.78969998	0.5650522	0.67662927	0.6935208
4442	0.18400978	1.55252422	0.54596995	-1.6772173	81.6816562	0.39960534	0.57896204	0.79138835	0.86067867	0.86922493
4445	-0.0864557	1.78031356	0.72477511	-0.8766983	17.4336582	0.60942062	0.7622518	0.93524288	0.95677826	0.95965475
4446	0.20928604	4.09935818	0.98084856	-2.1124384	16.2234522	0.48601826	0.66186485	0.83046831	0.88817949	0.89528594
4447	0.31032825	2.43710359	0.4966958	0.02332214	79.8968232	0.41006686	0.60674047	0.8019627	0.86395117	0.87192558
4448	0.42372673	1.51338388	0.59859959	0.30582322	54.9661965	0.45259356	0.65008329	0.79933838	0.85627978	0.86408021
4449	0.47116582	0.9230214	0.64572612	-0.8130423	20.1144354	0.38075864	0.57162684	0.65443509	0.75832859	0.77211305
4450	-0.1507237	0.72641578	-0.0106655	-1.2814021	51.7794875	0.36622706	0.5571653	0.71437531	0.81053253	0.8222193
4451	0.29017183	1.00901476	0.5614598	-0.9484697	40.3875689	0.42824578	0.63040595	0.78188121	0.84996153	0.85909608
4452	0.13406169	1.17511439	0.05348023	-2.1959391	60.8086382	0.3653542	0.53422482	0.68200479	0.78378332	0.79675271
4453	0.23380859	2.28863155	0.41036872	-2.317121	89.7180505	0.4291178	0.64745953	0.83508109	0.887701	0.89446673
4454	0.24142756	2.56227278	0.29037838	-1.6615476	78.3411197	0.40294355	0.58758964	0.80286755	0.87047748	0.87861214
4455	0.18278889	3.71606229	-0.2101254	-2.3376663	18.2381733	0.74488348	0.86114104	0.95447183	0.96945769	0.97279193
4456	0.27294691	2.73987346	0.09557092	-1.8874016	-16.261487	0.49055989	0.66113913	0.8408019	0.89087696	0.89744565
4458	0.85040346	1.72982412	0.75355963	-0.1137048	24.8288184	0.47930504	0.65556629	0.72629895	0.81946435	0.8308055
4459	-0.5617926	1.53999162	0.12478898	-0.3720069	-5.6318882	0.36177888	0.55958793	0.6872444	0.78515212	0.79766672
4460	-0.5263904	1.92266819	0.59328949	-1.797467	99.2057158	0.50706122	0.68969301	0.83459396	0.88661847	0.89603966
4461	0.86552914	1.67037786	0.52088485	0.96903721	25.1174116	0.47483494	0.64103596	0.63801314	0.72606673	0.83061086
4462	-0.4121953	-0.0849505	0.54934214	-0.7865373	-45.481428	0.37162826	0.58307013	0.58642718	0.74673508	0.77620864
4463	1.54841109	1.00543195	0.47944679	0.0228125	-3.1345526	0.44691293	0.6087954	0.71402905	0.80620459	0.81247141
4464	0.73800301	0.98082864	0.65661381	-0.2569413	36.5713789	0.51771694	0.68686716	0.70794337	0.80145926	0.84141293
4465	-0.2901399	0.19449444	1.15867469	-0.1063934	27.5910537	0.47239885	0.54467798	0.90929454	0.93864181	0.95108639
4468	-0.5535028	0.86363023	-0.7030343	-1.702195	86.4669172	0.4088603	0.68548693	0.95032615	0.96654222	0.96964051
4469	-0.1913044	2.60383201	0.63210073	-2.4368037	-15.636995	0.36904066	0.57438414	0.86726794	0.91146765	0.91776415
4471	-0.625508	2.28672076	1.01620831	-1.3671092	-15.258332	0.33310222	0.52546821	0.6557666	0.76101189	0.77464208
4472	-0.6180285	0.36068095	0.7224038	-0.8097132	-71.580208	0.4407155	0.60442839	0.58543845	0.71264009	0.79906414
4473	1.4176195	-0.2376473	0.71033884	-1.0285395	44.5547121	0.43371701	0.60471123	0.56895929	0.56143195	0.76002467
4474	-0.6006362	0.37607328	1.34169243	0.34244683	43.0156766	0.46857932	0.62214631	0.56156231	0.66401612	0.78836938
4475	-0.8472314	1.16867338	0.66940785	-0.2818985	-4.6486815	0.49114316	0.65328883	0.64515929	0.67916485	0.79630453
4476	-0.4193179	1.80356884	1.61866496	-0.5563546	30.6300184	0.43109943	0.5678669	0.61295259	0.71643647	0.82618854
4478	-0.4362442	-0.0990879	0.65655405	-1.2430728	39.4594609	0.37215213	0.62838803	0.56914182	0.68016311	0.79116903
4480	-0.1680106	0.32278162	0.88872677	1.72266796	71.9797241	0.4639168	0.62655227	0.58544032	0.72325499	0.8243771
4481	0.10827822	0.69583485	0.91084515	0.02333399	50.3010776	0.42291885	0.58701662	0.56741186	0.66065135	0.77771223
4482	0.91579839	1.14292541	0.81667533	0.18662149	74.7263062	0.48671971	0.69689367	0.94020582	0.96047661	0.96354065
4484	0.46053045	2.48920414	0.50841591	-2.1603342	26.3460958	0.41390024	0.58585595	0.77383962	0.84100898	0.84987501
4485	0.70739699	1.93905579	0.4786854	-0.2865991	19.3302156	0.42776634	0.56621945	0.59208206	0.45343834	0.67102653
4486	0.40671709	1.51044387	0.75530683	-1.2018593	7.16969085	0.45497652	0.60669964	0.83227315	0.78660897	0.89183956
4487	0.56810159	2.11562279	0.86562949	-1.2126667	46.6567695	0.51225089	0.68376743	0.83971571	0.88722491	0.89472852
4488	0.57160038	2.55294316	0.35095601	-1.7436505	12.3666975	0.40859042	0.59068895	0.60136357	0.71118847	0.72684747
4489	-0.165711	-0.5107118	0.30288678	0.46385171	5.85349041	0.42209238	0.58653932	0.55837727	0.67572378	0.7746858
4490	0.32921913	2.28883943	-0.0832993	-1.9320772	-6.6692514	0.54402585	0.69503522	0.88051778	0.91948942	0.92674436
4491	0.91165073	0.14993177	0.30951183	-0.6897647	-3.303535	0.79555873	0.88533805	0.94683756	0.96298703	0.96744463
4492	0.43297315	1.25813875	-0.1247163	-1.4253331	69.6071933	0.50026453	0.65822696	0.86067105	0.91720119	0.92323248
4493	-0.3584886	1.19372802	0.62921158	-2.3740883	3.27193143	0.36192728	0.56756224	0.60516799	0.72189455	0.73757283
4494	-0.3695492	0.85617174	0.20244841	-2.5266195	58.9023351	0.42465188	0.58334198	0.92250915	0.94969971	0.95350966
4495	-0.9931747	2.01830489	0.65052012	-2.0588022	-49.423489	0.43657562	0.62258623	0.71580067	0.80822834	0.82004085
4496	-0.4738655	3.23192356	0.5606755	-2.0099477	18.2874352	0.6225903	0.77856856	0.94874044	0.96496785	0.96777896
4497	0.12848988	3.33904221	0.61544324	-2.6000479	27.4626852	0.36540398	0.52669846	0.66753125	0.76844054	0.7819123
4498	-0.5429765	2.34689199	0.17236098	-2.9737424	31.4395387	0.39949213	0.58850666	0.7847579	0.84803807	0.86599895
4499	-1.0168558	1.18101173	0.13220521	-1.7333479	-14.687697	0.46882227	0.63485643	0.65319315	0.42871366	0.74351026
4500	-0.4571564	0.67197054	0.21735556	-0.7773358	-6.617138	0.45295733	0.56409571	0.58253488	0.66076649	0.77602381
4501	-1.0871097	1.15898166	0.29680395	-1.2447952	-18.155364	0.48830776	0.53654209	0.59461895	0.54951688	0.73207946
4503	-0.2767181	1.86625748	0.71213625	-2.0773704	53.7251239	0.37233947	0.54467688	0.76889114	0.71151109	0.85065655
4504	-0.6118933	1.20377356	0.0971544	-1.751935	37.8449231	0.64759302	0.76244552	0.86424657	0.90422832	0.91984153
4505	-0.9589915	1.70116743	0.48442934	-2.2348584	14.4966111	0.42279041	0.59376855	0.71675809	0.80513528	0.81800685
4506	-0.3657697	1.77896844	0.82131396	-0.6868652	4.42922759	0.46327238	0.65114066	0.84256443	0.77111347	0.9002276
4514	-0.6220374	1.56514185	0.26936331	-0.9736648	31.0823314	0.45479279	0.60623801	0.85308177	0.780998	0.90681663
4515	0.04490436	0.55989093	0.90169694	1.86141551	-12.077971	0.37786504	0.5827105	0.68688421	0.77593281	0.78752388
4516	1.36405976	1.21206353	0.77178346	0.20842232	37.6040878	0.44893524	0.62156171	0.54282709	0.62312841	0.75607272
4517	0.2505683	-0.1741203	1.19400675	-0.0115856	-9.5206605	0.45583919	0.63569186	0.62422658	0.63018675	0.80131637
4518	0.20155407	0.24753726	1.03972464	-0.8472456	41.031481	0.74042423	0.83535677	0.74059551	0.86016426	0.90043094
4519	-0.095912	0.68477658	0.17702668	-2.0876023	22.6195029	0.45178276	0.60415957	0.58686739	0.72513017	0.75571968
4520	1.14786727	-0.0090608	0.58726146	-1.0704461	-36.43382	0.42754168	0.55143556	0.58473578	0.71732116	0.73367291
4521	0.64310269	0.17010088	0.69662596	-1.3197684	-47.150143	0.45037464	0.62963496	0.63647176	0.81170751	0.82594171
4524	-0.3102191	2.22667624	0.16484416	-0.5310474	-12.570274	0.39012253	0.53774882	0.82286932	0.72626297	0.88786226
4525	-0.2154721	1.83160502	0.27098378	-0.570757	2.56820024	0.44126078	0.57300816	0.72614794	0.81251881	0.82577895
4526	-0.6943633	2.59741022	0.39995385	-2.1237524	-19.914718	0.51352395	0.66373882	0.6527371	0.45407436	0.72755494
4527	-0.4110193	2.38378706	0.71472364	-1.5502066	55.9377797	0.62334493	0.73164062	0.83674695	0.87848239	0.88986125
4528	1.33255165	2.22444995	0.55684692	-2.284266	81.16686	0.62989482	0.75419986	0.8537463	0.88962889	0.89566355
4529	-0.6157522	2.18587251	0.86385802	-1.7486425	17.8944078	0.55564006	0.70698584	0.84926382	0.89640774	0.90463481
4531	1.26374676	2.40549853	1.14407638	-1.0644372	0.90742185	0.4294712	0.62090405	0.67005475	0.75172839	0.76364352
4532	-0.8184012	0.56702419	0.51014643	0.58560787	-7.264095	0.46210553	0.63737022	0.60908836	0.73065767	0.77007571
4533	-0.8754252	2.13162171	0.68633837	1.62248308	21.2304209	0.5038103	0.63294013	0.55514044	0.68939477	0.75856918
4534	-0.8091557	2.18621614	0.65846342	0.96842761	-2.4781062	0.49698843	0.6596617	0.58739459	0.69474592	0.75054604
4535	-0.5117571	-0.074988	0.63984208	-1.6296939	15.2109265	0.5040555	0.67230172	0.65517367	0.76535955	0.80858179
4536	0.0238715	2.38630895	-0.2735261	-1.1889908	17.9716849	0.35351232	0.5848267	0.75016418	0.82827316	0.83823103
4539	0.74120464	1.47312632	0.30396493	-1.1754581	45.0804066	0.37248875	0.58880174	0.54335482	0.66812009	0.68619761
4541	0.43006226	-0.0109506	0.68950526	-0.1034402	40.7295737	0.42387635	0.60268391	0.6506229	0.75638754	0.78932622
4542	-0.5634166	1.87380956	0.50433211	-3.6828544	85.8178311	0.45414406	0.62583581	0.93189237	0.95553285	0.95843936
4543	-0.8219829	1.49345424	0.56028036	-2.1307641	46.8200637	0.41249628	0.60397266	0.56545564	0.67692154	0.69377379
4544	-0.0041557	0.91989952	0.77572956	-1.1907055	35.7373418	0.46439708	0.58210846	0.72946007	0.81194092	0.82314342
4545	-0.2304918	1.16242957	0.7234402	-1.9508114	55.8441526	0.46387521	0.64696856	0.92060303	0.94802241	0.9514729
4547	-0.2699034	1.01666403	0.69154396	-1.2858703	68.840087	0.42307249	0.61518865	0.7854703	0.84775599	0.85641035
4548	-0.6534168	1.02239302	-0.0162946	-4.0202818	3.65017298	0.58989843	0.74467423	0.90296411	0.93448873	0.93961476
4549	-0.6310792	2.22909368	0.61110518	-1.5613246	-10.518034	0.42879692	0.61318175	0.79107174	0.8559238	0.86902429
4550	-0.6742037	1.91522608	0.49394877	-1.9174959	-18.037056	0.39184202	0.59823053	0.56066791	0.67716073	0.69442099
4551	0.06064104	2.05489462	0.07431361	-0.8145289	33.6764746	0.96221377	0.88926915	0.92947745	0.94663749	0.95640559
4552	-0.728834	1.56486535	0.56349593	-2.4606301	-41.298874	0.53156202	0.6253101	0.74740375	0.80621056	0.82011703
4553	-0.9788553	1.20059033	0.90001988	-0.8429061	-31.18068	0.49883823	0.65911421	0.8070913	0.86259745	0.87614518
4554	0.40186081	1.72862058	0.67394173	0.57820885	16.2136781	0.42413302	0.62792506	0.61544149	0.73115782	0.76961161
4555	-0.4373743	2.5430617	0.14789122	-3.3363498	35.9165379	0.73563534	0.85234092	0.94329005	0.96140732	0.96529475
4556	0.20928333	3.08529858	-0.0727687	-2.9576653	54.4086511	0.82743988	0.90500916	0.95343118	0.96752436	0.97185565
4557	0.49911999	2.27197738	0.44666082	-1.0167162	67.8623775	0.4363364	0.60799369	0.72578982	0.79241768	0.80213593
4558	0.94800806	3.19627564	0.3847526	-0.599457	46.6909887	0.50671972	0.68566007	0.84463614	0.89398752	0.90210378
4559	-0.500164	2.20802402	0.16123601	-0.9425226	12.6432708	0.40174287	0.57289363	0.74466828	0.82778267	0.83894829
4560	0.61177337	1.40077688	0.61943411	-0.8925278	57.8649432	0.42839303	0.55649183	0.8749783	0.91544943	0.92612953
4561	0.25988843	0.36357959	0.34495458	0.10965698	-7.5352071	0.38946189	0.55986787	0.64200797	0.7560733	0.7727649
4562	0.03601041	0.94152304	0.06654579	-0.7089784	15.4290072	0.95611185	0.8758336	0.9279312	0.94374254	0.95694159
4564	-0.7229791	2.40822672	0.51887864	-1.3059647	27.0836254	0.43278951	0.60902996	0.56754835	0.6781723	0.69483597
4565	0.79227788	1.77832523	0.28453217	-2.1494464	-0.68858	0.51915171	0.66058954	0.68688235	0.81714487	0.83128717
4566	1.15306706	3.22497861	0.73654983	-0.438043	3.6943365	0.43655933	0.62592961	0.71904151	0.80229592	0.81359134
4567	0.5296949	2.65868882	0.41053038	-1.485447	18.3068732	0.48783144	0.66544599	0.80367309	0.86415264	0.87685719
4570	-0.402044	3.26691637	0.99109613	-2.254403	-11.277755	0.54590711	0.61030947	0.72315601	0.78943835	0.81916909
4571	-0.3831704	2.50818152	0.68191916	-0.6660288	12.6711991	0.96752877	0.90918147	0.94569549	0.95712886	0.96675898
4572	0.31865113	2.04256279	-0.0495157	-1.2520606	14.897697	0.4051919	0.54968728	0.67871917	0.77638585	0.78916752
4573	-0.2684115	0.5007357	0.2206257	-1.0208734	113.310782	0.31530308	0.37151507	0.83344029	0.89279824	0.8995397
4574	0.09919579	2.29713778	0.59138297	-1.7054801	37.3426737	0.38586867	0.53456712	0.77033884	0.8496724	0.85909763
4575	0.44519231	1.57757186	0.60736652	0.33720263	82.9423636	0.55620019	0.71197019	0.82020473	0.87244953	0.87983832
[truncated: 1,535 more rows]
