# Supplementary material for: A Common Dataset for Genomic Analysis of Livestock Populations
Source: G3 (Bethesda). 2012 Apr 1;2(4):429–35. doi: 10.1534/g3.111.001453 (PMC3337471; doi:10.1534/g3.111.001453)
Supplement: Supporting Information [file supp_2.4.429_FileS1.zip › FileS1/pedigree.txt]

ID	SIRE	DAM
1	0	0
2	0	0
3	0	0
4	0	0
5	0	0
6	0	0
7	0	0
8	0	0
9	0	0
10	0	0
11	0	0
12	0	0
13	0	0
14	0	0
15	0	0
16	0	0
17	0	0
18	0	0
19	0	0
20	0	0
21	0	0
22	0	0
23	0	0
24	0	0
25	0	0
26	0	0
27	0	0
28	0	0
29	0	0
30	0	0
31	0	0
32	0	0
33	0	0
34	0	0
35	0	0
36	0	0
37	0	0
38	0	0
39	0	0
40	0	0
41	0	0
42	0	0
43	0	0
44	0	0
45	0	0
46	0	0
47	0	0
48	0	0
49	0	0
50	0	0
51	0	0
52	0	0
53	0	0
54	0	0
55	0	0
56	0	0
57	0	0
58	0	0
59	0	0
60	0	0
61	0	0
62	0	0
63	0	0
64	0	0
65	0	0
66	0	0
67	0	0
68	0	0
69	0	0
70	0	0
71	0	0
72	0	0
73	0	0
74	0	0
75	0	0
76	0	0
77	0	0
78	0	0
79	0	0
80	0	0
81	0	0
82	0	0
83	0	0
84	0	0
85	0	0
86	0	0
87	0	0
88	0	0
89	0	0
90	0	0
91	0	0
92	0	0
93	0	0
94	0	0
95	0	0
96	0	0
97	0	0
98	0	0
99	0	0
100	0	0
101	0	0
102	0	0
103	0	0
104	0	0
105	0	0
106	0	0
107	0	0
108	0	0
109	0	0
110	0	0
111	0	0
112	0	0
113	0	0
114	0	0
115	0	0
116	0	0
117	0	0
118	0	0
119	0	0
120	0	0
121	0	0
122	0	0
123	0	0
124	0	0
125	0	0
126	0	0
127	0	0
128	0	0
129	0	0
130	0	0
131	0	0
132	0	0
133	0	0
134	0	0
135	0	0
136	0	0
137	0	0
138	0	0
139	0	0
140	0	0
141	0	0
142	0	0
143	0	0
144	0	0
145	0	0
146	0	0
147	0	0
148	0	0
149	0	0
150	0	0
151	0	0
152	0	0
153	0	0
154	0	0
155	0	0
156	0	0
157	0	0
158	0	0
159	0	0
160	0	0
161	0	0
162	0	0
163	0	0
164	0	0
165	0	0
166	0	0
167	0	0
168	0	0
169	0	0
170	0	0
171	0	0
172	0	0
173	0	0
174	0	0
175	0	0
176	0	0
177	0	0
178	0	0
179	0	0
180	0	0
181	0	0
182	0	0
183	0	0
184	0	0
185	0	0
186	0	0
187	0	0
188	0	0
189	0	0
190	0	0
191	0	0
192	0	0
193	0	0
194	0	0
195	0	0
196	0	0
197	0	0
198	0	0
199	0	0
200	0	0
201	0	0
202	0	0
203	0	0
204	0	0
205	0	0
206	0	0
207	0	0
208	0	0
209	0	0
210	0	0
211	0	0
212	0	0
213	0	0
214	0	0
215	0	0
216	0	0
217	0	0
218	0	0
219	0	0
220	0	0
221	0	0
222	0	0
223	0	0
224	0	0
225	0	0
226	0	0
227	0	0
228	0	0
229	0	0
230	0	0
231	0	0
232	0	0
233	0	0
234	0	0
235	0	0
236	0	0
237	0	0
238	0	0
239	0	0
240	0	0
241	0	0
242	0	0
243	0	0
244	0	0
245	0	0
246	0	0
247	0	0
248	0	0
249	0	0
250	0	0
251	0	0
252	0	0
253	0	0
254	0	0
255	0	0
256	0	0
257	0	0
258	0	0
259	0	0
260	0	0
261	0	0
262	0	0
263	0	0
264	0	0
265	0	0
266	0	0
267	0	0
268	0	0
269	0	0
270	0	0
271	0	0
272	0	0
273	0	0
274	0	0
275	0	0
276	0	0
277	0	0
278	0	0
279	0	0
280	0	0
281	0	0
282	0	0
283	0	0
284	0	0
285	0	0
286	0	0
287	0	0
288	0	0
289	0	0
290	0	0
291	0	0
292	0	0
293	0	0
294	0	0
295	0	0
296	0	0
297	0	0
298	0	0
299	0	0
300	0	0
301	0	0
302	0	0
303	0	0
304	0	0
305	0	0
306	0	0
307	0	0
308	0	0
309	0	0
310	0	0
311	0	0
312	0	0
313	0	0
314	0	0
315	0	0
316	0	0
317	0	0
318	0	0
319	0	0
320	0	0
321	0	0
322	0	0
323	0	0
324	0	0
325	0	0
326	0	0
327	0	0
328	0	0
329	0	0
330	0	0
331	0	0
332	0	0
333	0	0
334	0	0
335	0	0
336	0	0
337	0	0
338	0	0
339	0	0
340	0	0
341	0	0
342	0	0
343	0	0
344	0	0
345	0	0
346	0	0
347	0	0
348	0	0
349	0	0
350	0	0
351	0	0
352	0	0
353	0	0
354	0	0
355	0	0
356	0	0
357	0	0
358	0	0
359	0	0
360	0	0
361	0	0
362	0	0
363	0	0
364	0	0
365	0	0
366	0	0
367	0	0
368	0	0
369	0	0
370	0	0
371	0	0
372	0	0
373	0	0
374	0	0
375	0	0
376	0	0
377	0	0
378	0	0
379	0	0
380	0	0
381	0	0
382	0	0
383	0	0
384	0	0
385	0	0
386	0	0
387	0	0
388	0	0
389	0	0
390	0	0
391	0	0
392	0	0
393	0	0
394	0	0
395	0	0
396	0	0
397	0	0
398	0	0
399	0	0
400	0	0
401	0	0
402	0	0
403	0	0
404	0	0
405	0	0
406	0	0
407	0	0
408	0	0
409	0	0
410	0	0
411	0	0
412	0	0
413	0	0
414	0	0
415	0	0
416	0	0
417	0	0
418	0	0
419	0	0
420	0	0
421	0	0
422	0	0
423	0	0
424	0	0
425	0	0
426	0	0
427	0	0
428	0	0
429	0	0
430	0	0
431	0	0
432	0	0
433	0	0
434	0	0
435	0	0
436	0	0
437	0	0
438	0	0
439	0	0
440	0	0
441	0	0
442	0	0
443	0	0
444	0	0
445	0	0
446	0	0
447	0	0
448	0	0
449	0	0
450	0	0
451	0	0
452	0	0
453	0	0
454	0	0
455	0	0
456	0	0
457	0	0
458	0	0
459	0	0
460	0	0
461	0	0
462	0	0
463	0	0
464	0	0
465	0	0
466	0	0
467	0	0
468	0	0
469	0	0
470	0	0
471	0	0
472	0	0
473	0	0
474	0	0
475	0	0
476	0	0
477	0	0
478	0	0
479	0	0
480	0	0
481	0	0
482	0	0
483	0	0
484	0	0
485	0	0
486	0	0
487	0	0
488	0	0
489	0	0
490	0	0
491	0	0
492	0	0
493	0	0
494	0	0
495	0	0
496	0	0
497	0	0
498	0	0
499	0	0
500	0	0
501	0	0
502	0	0
503	0	0
504	0	0
505	0	0
506	0	0
507	0	0
508	0	0
509	0	0
510	0	0
511	0	0
512	0	0
513	0	0
514	0	0
515	0	0
516	0	0
517	0	0
518	0	0
519	0	0
520	0	0
521	0	0
522	0	0
523	0	0
524	0	0
525	0	0
526	0	0
527	0	0
528	0	0
529	0	0
530	0	0
531	0	0
532	0	0
533	0	0
534	0	0
535	0	0
536	0	0
537	0	0
538	0	0
539	0	0
540	0	0
541	0	0
542	0	0
543	0	0
544	0	0
545	0	0
546	0	0
547	0	0
548	0	0
549	0	0
550	0	0
551	0	0
552	0	0
553	0	0
554	0	0
555	0	0
556	0	0
557	0	0
558	0	0
559	0	0
560	0	0
561	0	0
562	0	0
563	0	0
564	0	0
565	0	0
566	0	0
567	0	0
568	0	0
569	0	0
570	0	0
571	0	0
572	0	0
573	0	0
574	0	0
575	0	0
576	0	0
577	0	0
578	0	0
579	0	0
580	0	0
581	0	0
582	0	0
583	0	0
584	0	0
585	0	0
586	0	0
587	0	0
588	0	0
589	0	0
590	0	0
591	0	0
592	0	0
593	0	0
594	0	0
595	0	0
596	0	0
597	0	0
598	0	0
599	0	0
600	0	0
601	0	0
602	0	0
603	0	0
604	0	0
605	0	0
606	0	0
607	0	0
608	0	0
609	0	0
610	0	0
611	0	0
612	0	0
613	0	0
614	0	0
615	0	0
616	0	0
617	0	0
618	0	0
619	0	0
620	0	0
621	0	0
622	0	0
623	0	0
624	0	0
625	0	0
626	0	0
627	0	0
628	0	0
629	0	0
630	0	0
631	0	0
632	0	0
633	0	0
634	0	0
635	0	0
636	0	0
637	0	0
638	0	0
639	0	0
640	0	0
641	0	0
642	0	0
643	0	0
644	0	0
645	0	0
646	0	0
647	0	0
648	0	0
649	0	0
650	0	0
651	0	0
652	0	0
653	0	0
654	0	0
655	0	0
656	0	0
657	0	0
658	0	0
659	0	0
660	0	0
661	0	0
662	0	0
663	0	0
664	0	0
665	0	0
666	0	0
667	0	0
668	0	0
669	0	0
670	0	0
671	0	0
672	0	0
673	0	0
674	0	0
675	0	0
676	0	0
677	0	0
678	0	0
679	0	0
680	0	0
681	0	0
682	0	0
683	0	0
684	0	0
685	0	0
686	0	0
687	0	0
688	0	0
689	0	0
690	0	0
691	0	0
692	0	0
693	0	0
694	0	0
695	0	0
696	0	0
697	0	0
698	0	0
699	0	0
700	0	0
701	0	0
702	0	0
703	0	0
704	0	0
705	0	0
706	0	0
707	0	0
708	0	0
709	0	0
710	0	0
711	0	0
712	0	0
713	0	0
714	0	0
715	0	0
716	0	0
717	0	0
718	0	0
719	0	0
720	0	0
721	0	0
722	0	0
723	0	0
724	0	0
725	0	0
726	0	0
727	0	0
728	0	0
729	0	0
730	0	0
731	0	0
732	0	0
733	0	0
734	0	0
735	0	0
736	0	0
737	0	0
738	0	0
739	0	0
740	0	0
741	0	0
742	0	0
743	0	0
744	0	0
745	0	0
746	0	0
747	0	0
748	0	0
749	0	0
750	0	0
751	0	0
752	0	0
753	0	0
754	0	0
755	0	0
756	0	0
757	0	0
758	0	0
759	0	0
760	0	0
761	0	0
762	0	0
763	0	0
764	0	0
765	0	0
766	0	0
767	0	0
768	0	0
769	0	0
770	0	0
771	0	0
772	0	0
773	0	0
774	0	0
775	0	0
776	0	0
777	0	0
778	0	0
779	0	0
780	0	0
781	0	0
782	0	0
783	0	0
784	0	0
785	0	0
786	0	0
787	0	0
788	0	0
789	0	0
790	0	0
791	0	0
792	0	0
793	0	0
794	0	0
795	0	0
796	0	0
797	0	0
798	0	0
799	0	0
800	0	0
801	0	0
802	0	0
803	0	0
804	0	0
805	0	0
806	0	0
807	0	0
808	0	0
809	0	0
810	0	0
811	0	0
812	0	0
813	0	0
814	0	0
815	0	0
816	0	0
817	0	0
818	0	0
819	0	0
820	0	0
821	0	0
822	0	0
823	0	0
824	0	0
825	0	0
826	0	0
827	0	0
828	0	0
829	0	0
830	0	0
831	0	0
832	0	0
833	0	0
834	0	0
835	0	0
836	0	0
837	0	0
838	0	0
839	0	0
840	0	0
841	0	0
842	0	0
843	0	0
844	0	0
845	0	0
846	0	0
847	0	0
848	0	0
849	0	0
850	0	0
851	0	0
852	0	0
853	0	0
854	0	0
855	0	0
856	0	0
857	0	0
858	0	0
859	0	0
860	0	0
861	0	0
862	0	0
863	0	0
864	0	0
865	0	0
866	0	0
867	0	0
868	0	0
869	0	0
870	0	0
871	0	0
872	0	0
873	0	0
874	0	0
875	0	0
876	0	0
877	0	0
878	0	0
879	0	0
880	0	0
881	0	0
882	0	0
883	0	0
884	0	0
885	0	0
886	0	0
887	0	0
888	0	0
889	0	0
890	0	0
891	0	0
892	0	0
893	0	0
894	0	0
895	0	0
896	0	0
897	0	0
898	0	0
899	0	0
900	0	0
901	0	0
902	0	0
903	0	0
904	0	0
905	0	0
906	0	0
907	0	0
908	0	0
909	0	0
910	0	0
911	0	0
912	0	0
913	0	0
914	0	0
915	0	0
916	0	0
917	0	0
918	0	0
919	0	0
920	0	0
921	0	0
922	0	0
923	0	0
924	0	0
925	0	0
926	0	0
927	0	0
928	0	0
929	0	0
930	0	0
931	0	0
932	0	0
933	0	0
934	0	0
935	0	0
936	0	0
937	0	0
938	0	0
939	0	0
940	0	0
941	0	0
942	0	0
943	0	0
944	0	0
945	0	0
946	0	0
947	0	0
948	0	0
949	0	0
950	0	0
951	0	0
952	0	0
953	0	0
954	0	0
955	0	0
956	0	0
957	0	0
958	0	0
959	0	0
960	0	0
961	0	0
962	0	0
963	0	0
964	0	0
965	0	0
966	0	0
967	0	0
968	0	0
969	0	0
970	0	0
971	0	0
972	0	0
973	0	0
974	0	0
975	0	0
976	0	0
977	0	0
978	0	0
979	0	0
980	0	0
981	0	0
982	0	0
983	0	0
984	0	0
985	0	0
986	0	0
987	0	0
988	0	0
989	0	0
990	0	0
991	0	0
992	0	0
993	0	0
994	0	0
995	0	0
996	0	0
997	0	0
998	0	0
999	0	0
1000	0	0
1001	0	0
1002	0	0
1003	0	0
1004	0	0
1005	0	0
1006	0	0
1007	0	0
1008	0	0
1009	0	0
1010	0	0
1011	0	0
1012	0	0
1013	0	0
1014	0	0
1015	0	0
1016	0	0
1017	0	0
1018	0	0
1019	0	0
1020	0	0
1021	0	0
1022	0	0
1023	0	0
1024	0	0
1025	0	0
1026	0	0
1027	0	0
1028	0	0
1029	0	0
1030	0	0
1031	0	0
1032	0	0
1033	0	0
1034	0	0
1035	0	0
1036	0	0
1037	0	0
1038	0	0
1039	0	0
1040	0	0
1041	0	0
1042	0	0
1043	0	0
1044	0	0
1045	0	0
1046	0	0
1047	0	0
1048	0	0
1049	0	0
1050	0	0
1051	0	0
1052	0	0
1053	0	0
1054	0	0
1055	0	0
1056	0	0
1057	0	0
1058	0	0
1059	0	0
1060	0	0
1061	0	0
1062	0	0
1063	0	0
1064	0	0
1065	0	0
1066	0	0
1067	0	0
1068	0	0
1069	0	0
1070	0	0
1071	0	0
1072	0	0
1073	0	0
1074	0	0
1075	0	0
1076	0	0
1077	0	0
1078	0	0
1079	0	0
1080	0	0
1081	0	0
1082	0	0
1083	0	0
1084	0	0
1085	0	0
1086	0	0
1087	0	0
1088	0	0
1089	0	0
1090	0	0
1091	0	0
1092	0	0
1093	0	0
1094	0	0
1095	0	0
1096	0	0
1097	0	0
1098	0	0
1099	0	0
1100	0	0
1101	0	0
1102	0	0
1103	0	0
1104	0	0
1105	0	0
1106	0	0
1107	0	0
1108	0	0
1109	0	0
1110	0	0
1111	0	0
1112	0	0
1113	0	0
1114	0	0
1115	0	0
1116	0	0
1117	0	0
1118	0	0
1119	0	0
1120	0	0
1121	0	0
1122	0	0
1123	0	0
1124	0	0
1125	0	0
1126	0	0
1127	0	0
1128	0	0
1129	0	0
1130	0	0
1131	0	0
1132	0	0
1133	0	0
1134	0	0
1135	0	0
1136	0	0
1137	0	0
1138	0	0
1139	0	0
1140	0	0
1141	0	0
1142	0	0
1143	0	0
1144	0	0
1145	0	0
1146	0	0
1147	0	0
1148	0	0
1149	0	0
1150	0	0
1151	0	0
1152	0	0
1153	0	0
1154	0	0
1155	0	0
1156	0	0
1157	0	0
1158	0	0
1159	0	0
1160	0	0
1161	0	0
1162	0	0
1163	0	0
1164	0	0
1165	0	0
1166	0	0
1167	0	0
1168	0	0
1169	0	0
1170	0	0
1171	0	0
1172	0	0
1173	0	0
1174	0	0
1175	0	0
1176	0	0
1177	0	0
1178	0	0
1179	0	0
1180	0	0
1181	0	0
1182	0	0
1183	0	0
1184	0	0
1185	0	0
1186	0	0
1187	0	0
1188	0	0
1189	0	0
1190	0	0
1191	0	0
1192	0	0
1193	0	0
1194	0	0
1195	0	0
1196	0	0
1197	0	0
1198	0	0
1199	0	0
1200	0	0
1201	0	0
1202	0	0
1203	0	0
1204	0	0
1205	0	0
1206	0	0
1207	0	0
1208	0	0
1209	0	0
1210	0	0
1211	0	0
1212	0	0
1213	0	0
1214	0	0
1215	0	0
1216	0	0
1217	0	0
1218	0	0
1219	0	0
1220	0	0
1221	0	0
1222	0	0
1223	0	0
1224	0	0
1225	0	0
1226	0	0
1227	0	0
1228	0	0
1229	0	0
1230	0	0
1231	0	0
1232	0	0
1233	0	0
1234	0	0
1235	0	0
1236	0	0
1237	0	0
1238	0	0
1239	0	0
1240	0	0
1241	0	0
1242	0	0
1243	0	0
1244	0	0
1245	0	0
1246	0	0
1247	0	0
1248	62	63
1249	70	71
1250	69	68
1251	74	61
1252	1248	78
1253	75	65
1254	73	76
1255	73	66
1256	276	268
1257	1248	261
1258	287	286
1259	274	284
1260	271	254
1261	80	79
1262	237	250
1263	289	316
1264	113	90
1265	99	116
1266	94	117
1267	1249	1254
1268	92	102
1269	1253	111
1270	1253	111
1271	82	127
1272	295	122
1273	91	281
1274	82	130
1275	82	130
1276	1253	106
1277	83	84
1278	96	89
1279	83	85
1280	1251	1252
1281	81	98
1282	96	107
1283	96	107
1284	1253	109
1285	1253	103
1286	320	1260
1287	1261	118
1288	123	95
1289	133	291
1290	1261	122
1291	239	242
1292	243	244
1293	236	246
1294	240	238
1295	247	252
1296	248	241
1297	248	241
1298	265	259
1299	258	257
1300	260	253
1301	262	256
1302	67	255
1303	260	245
1304	64	263
1305	1292	1294
1306	251	278
1307	280	270
1308	277	272
1309	267	285
1310	279	275
1311	264	269
1312	1291	1301
1313	1291	1299
1314	249	266
1315	1248	1296
1316	72	283
1317	273	297
1318	1248	1295
1319	1248	1296
1320	282	300
1321	1248	1297
1322	1250	1293
1323	282	290
1324	294	296
1325	282	298
1326	282	300
1327	282	300
1328	1302	1311
1329	293	302
1330	304	303
1331	273	301
1332	273	301
1333	273	301
1334	317	318
1335	323	324
1336	323	327
1337	325	326
1338	322	328
1339	333	329
1340	1337	331
1341	1337	1335
1342	1338	1336
1343	336	342
1344	343	332
1345	345	334
1346	345	347
1347	346	338
1348	346	339
1349	346	337
1350	346	335
1351	345	340
1352	350	341
1353	348	351
1354	348	351
1355	348	330
1356	348	330
1357	350	349
1358	356	352
1359	354	344
1360	354	357
1361	353	361
1362	353	363
1363	356	358
1364	356	359
1365	355	360
1366	355	362
1367	355	364
1368	365	367
1369	366	368
1370	372	369
1371	372	376
1372	372	380
1373	372	380
1374	370	379
1375	370	379
1376	1342	381
1377	1342	381
1378	1342	382
1379	1342	382
1380	377	361
1381	377	361
1382	1345	362
1383	1345	362
1384	1345	1344
1385	1345	1344
1386	378	359
1387	378	359
1388	378	359
1389	1342	383
1390	1347	1339
1391	1345	1350
1392	1347	385
1393	1347	1351
1394	1346	1352
1395	1342	371
1396	1342	371
1397	387	373
1398	386	374
1399	378	384
1400	378	388
1401	1343	1356
1402	387	375
1403	1347	1341
1404	1357	1340
1405	1349	391
1406	1349	1358
1407	390	392
1408	1359	1344
1409	1357	1361
1410	1359	395
1411	393	397
1412	1366	1348
1413	1365	1354
1414	1365	1354
1415	1369	1353
1416	1365	1363
1417	1369	1367
1418	400	402
1419	1368	1355
1420	1368	1355
1421	1368	1355
1422	1365	389
1423	403	411
1424	405	408
1425	1371	1360
1426	1376	409
1427	1376	1362
1428	1376	394
1429	1376	1364
1430	1386	1373
1431	1382	1377
1432	1382	413
1433	1382	413
1434	1386	410
1435	1371	1379
1436	1382	398
1437	419	412
1438	1380	1378
1439	1380	1378
1440	1380	401
1441	1386	1383
1442	1386	1383
1443	1380	1385
1444	1380	418
1445	1380	418
1446	1386	396
1447	1382	416
1448	417	420
1449	1384	1389
1450	1384	399
1451	424	421
1452	1386	1393
1453	430	428
1454	1394	429
1455	1394	1400
1456	430	1395
1457	1394	1399
1458	1404	407
1459	1401	1377
1460	1408	1405
1461	1404	414
1462	1409	1390
1463	440	425
1464	1408	444
1465	1413	422
1466	1412	427
1467	438	431
1468	438	443
1469	1406	445
1470	1412	406
1471	1413	1395
1472	1408	1398
1473	1408	439
1474	1413	1415
1475	1413	423
1476	1412	426
1477	440	446
1478	1412	1370
1479	1416	1372
1480	1417	1396
1481	1412	1418
1482	1416	404
1483	1416	1399
1484	448	432
1485	1417	450
1486	448	451
1487	1412	452
1488	1416	433
1489	1409	1403
1490	1417	410
1491	1419	1374
1492	1423	1402
1493	448	1422
1494	448	453
1495	1417	1375
1496	1417	1375
1497	1417	435
1498	1429	436
1499	1417	1407
1500	1435	1381
1501	1427	415
1502	1417	434
1503	1419	1388
1504	1419	1387
1505	449	1405
1506	1431	454
1507	1435	1433
1508	1425	1390
1509	1425	1390
1510	1	1424
1511	1435	1410
1512	1427	1434
1513	1427	1434
1514	1425	1436
1515	455	437
1516	1427	1437
1517	1435	1392
1518	1435	1411
1519	1444	1428
1520	1425	1442
1521	1438	1414
1522	1441	1445
1523	1429	1397
1524	1430	441
1525	1443	1446
1526	1441	1447
1527	1443	1448
1528	1441	1393
1529	1449	1415
1530	1449	1415
1531	1452	1439
1532	1449	456
1533	459	457
1534	1435	442
1535	458	447
1536	1441	1450
1537	1441	1440
1538	1452	1420
1539	1455	1421
1540	1455	1432
1541	1456	1458
1542	1453	1446
1543	1460	1451
1544	1460	1465
1545	1459	1422
1546	135	128
1547	292	311
1548	294	310
1549	293	1321
1550	77	137
1551	293	1321
1552	148	169
1553	149	88
1554	142	159
1555	153	167
1556	293	309
1557	294	1327
1558	140	87
1559	153	105
1560	142	101
1561	142	101
1562	142	131
1563	138	160
1564	1309	306
1565	1304	1325
1566	151	100
1567	142	121
1568	161	126
1569	146	158
1570	140	299
1571	161	124
1572	153	112
1573	152	120
1574	155	125
1575	161	166
1576	77	1257
1577	161	178
1578	1304	308
1579	153	110
1580	153	110
1581	147	136
1582	155	144
1583	1267	150
1584	135	156
1585	152	174
1586	177	1272
1587	177	1272
1588	1267	1255
1589	161	143
1590	135	185
1591	1309	1316
1592	1267	1313
1593	171	194
1594	165	191
1595	186	196
1596	135	114
1597	1271	164
1598	1315	1314
1599	294	312
1600	1258	1256
1601	1258	1256
1602	1271	164
1603	1304	1318
1604	186	199
1605	1267	122
1606	1267	122
1607	1267	201
1608	184	93
1609	184	93
1610	184	93
1611	184	93
1612	1267	167
1613	177	1277
1614	177	1277
1615	305	315
1616	202	108
1617	186	203
1618	186	203
1619	1258	1273
1620	198	190
1621	186	189
1622	186	189
1623	181	195
1624	181	195
1625	1258	188
1626	202	141
1627	186	207
1628	212	208
1629	147	211
1630	1258	1263
1631	186	126
1632	186	126
1633	202	213
1634	202	213
1635	202	213
1636	202	213
1637	202	209
1638	202	209
1639	186	126
1640	186	214
1641	202	180
1642	212	86
1643	202	216
1644	202	125
1645	161	119
1646	161	119
1647	186	221
1648	186	221
1649	212	176
1650	212	176
1651	147	288
1652	147	134
1653	186	219
1654	193	112
1655	215	144
1656	1275	1259
1657	220	224
1658	147	157
1659	215	187
1660	215	187
1661	220	228
1662	217	1272
1663	217	183
1664	1275	163
1665	205	162
1666	1275	163
1667	161	97
1668	161	97
1669	1275	1262
1670	1258	227
1671	230	1269
1672	218	154
1673	217	231
1674	1287	139
1675	1287	139
1676	1317	307
1677	1258	185
1678	1258	185
1679	1271	1303
1680	1271	1303
1681	1287	199
1682	1287	199
1683	1324	1326
1684	1320	1329
1685	1317	1325
1686	1324	1323
1687	1324	1327
1688	212	235
1689	220	203
1690	220	203
1691	1324	1327
1692	218	104
1693	1320	1331
1694	1320	1329
1695	223	93
1696	223	204
1697	223	204
1698	513	531
1699	1317	1549
1700	1317	1549
1701	1317	1330
1702	519	313
1703	225	190
1704	232	233
1705	229	1278
1706	225	160
1707	229	170
1708	225	168
1709	229	1279
1710	229	1279
1711	229	1279
1712	516	115
1713	1287	1560
1714	1287	1560
1715	1546	520
1716	516	528
1717	1287	527
1718	1287	182
1719	230	118
1720	230	118
1721	516	221
1722	314	539
1723	526	173
1724	1546	515
1725	1546	200
1726	516	145
1727	225	112
1728	530	525
1729	226	529
1730	1546	515
1731	206	521
1732	1570	172
1733	1571	1580
1734	534	532
1735	524	1269
1736	530	536
1737	1547	1549
1738	147	129
1739	1570	1270
1740	530	132
1741	1557	1556
1742	1557	1556
1743	1571	1289
1744	1571	1289
1745	1574	1290
1746	1573	1668
1747	1574	1667
1748	1551	1332
1749	1585	1278
1750	1547	1333
1751	1589	1611
1752	1587	1276
1753	1587	1276
1754	1587	1618
1755	1546	1596
1756	1546	1596
1757	1587	1279
1758	1609	1268
1759	1585	221
1760	1548	1591
1761	1548	1591
1762	1548	1676
1763	1548	1676
1764	1546	1300
1765	1546	514
1766	1548	1603
1767	1587	1567
1768	1609	1266
1769	1609	1562
1770	1590	545
1771	1590	1600
1772	1609	1637
1773	1609	1637
1774	1609	1636
1775	1609	1636
1776	1621	1643
1777	1621	1643
1778	1625	533
1779	537	517
1780	537	517
1781	1609	1285
1782	1593	1272
1783	1605	1610
1784	1605	1281
1785	1621	1566
1786	1621	1566
1787	1585	1580
1788	1585	1580
1789	1585	1631
1790	1605	1648
1791	1605	1648
1792	1605	538
1793	1609	1561
1794	1621	549
1795	1633	1577
1796	1609	551
1797	1605	540
1798	1647	1572
1799	1647	1572
1800	1647	1572
1801	1647	1572
1802	1639	541
1803	1621	1583
1804	1633	1657
1805	1633	1657
1806	1633	1657
1807	1633	1657
1808	1633	1657
1809	1633	1655
1810	1576	1581
1811	1649	1660
1812	553	552
1813	1674	1659
1814	546	518
1815	1647	548
1816	1671	1588
1817	1671	1594
1818	1671	555
1819	1639	1554
1820	1625	556
1821	1649	1595
1822	1633	1661
1823	1633	1661
1824	1633	1661
1825	1647	523
1826	1625	1651
1827	1647	1606
1828	1548	1565
1829	1671	1553
1830	1625	192
1831	1647	1613
1832	1647	1614
1833	1647	1614
1834	1673	1617
1835	1673	1617
1836	1673	1617
1837	1673	1617
1838	1674	1622
1839	1671	1692
1840	1671	1612
1841	1671	1612
1842	1673	1690
1843	1647	1620
1844	1647	1607
1845	1647	1607
1846	1674	1696
1847	1674	1697
1848	1671	1624
1849	1671	1624
1850	1671	1624
1851	1671	1624
1852	1673	1623
1853	1673	1558
1854	1673	1558
1855	1673	222
1856	1671	1559
1857	1671	1559
1858	1649	1662
1859	1597	1264
1860	1689	1563
1861	1689	1563
1862	1689	1563
1863	1689	1563
1864	1689	1563
1865	1703	1284
1866	1703	1284
1867	1649	1283
1868	1703	1688
1869	1674	1268
1870	1674	1268
1871	1647	1265
1872	1647	1265
1873	1647	1265
1874	1546	1666
1875	544	210
1876	1671	1681
1877	1689	1710
1878	1689	1710
1879	1689	1710
1880	1689	1710
1881	1671	1682
1882	1674	1632
1883	1597	1264
1884	1703	1640
1885	1703	1643
1886	1658	1257
1887	542	550
1888	1671	558
1889	1706	1628
1890	1706	1628
1891	1673	1616
1892	1597	1715
1893	1706	560
1894	1703	1642
1895	1703	1580
1896	1671	1575
1897	1719	1641
1898	1703	1568
1899	1679	1652
1900	1727	1712
1901	1680	1550
1902	1727	1561
1903	1703	1635
1904	1678	1724
1905	1685	1578
1906	1709	1289
1907	1727	1586
1908	1615	1564
1909	1719	1654
1910	1719	1654
1911	1719	1552
1912	1719	1552
1913	1727	1604
1914	1729	1734
1915	1608	1730
1916	1597	1260
1917	1726	1663
1918	1719	1579
1919	1608	1730
1920	1719	1650
1921	1719	1650
1922	1726	1672
1923	1735	1277
1924	1735	1277
1925	1726	1583
1926	1726	1583
1927	1726	1646
1928	1726	1740
1929	1726	1740
1930	1626	1599
1931	1626	1599
1932	1608	1584
1933	1608	1584
1934	1608	1584
1935	1680	543
1936	1629	1274
1937	1743	1695
1938	1733	1675
1939	1702	1603
1940	1702	1766
1941	1743	1711
1942	1743	1616
1943	522	554
1944	1713	1700
1945	1743	1723
1946	1713	1698
1947	1725	1550
1948	1714	1763
1949	1765	1665
1950	1765	1665
1951	1751	1798
1952	1751	1798
1953	1608	1770
1954	1793	1744
1955	1627	1780
1956	1804	1662
1957	1804	1662
1958	1804	1662
1959	1804	1836
1960	1713	1722
1961	1827	1718
1962	1827	1858
1963	1827	576
1964	1802	561
1965	1790	1717
1966	1790	1717
1967	1790	1767
1968	1790	1767
1969	1790	1641
1970	1812	570
1971	569	578
1972	1804	577
1973	1827	564
1974	1877	1818
1975	1812	1648
1976	1812	1648
1977	1881	1845
1978	1804	1849
1979	1804	1849
1980	1804	1849
1981	1827	1720
1982	1827	1720
1983	1827	1720
1984	1881	1882
1985	1838	1288
1986	1827	1728
1987	1852	1752
1988	1852	1752
1989	1878	1653
1990	1804	1783
1991	1827	1813
1992	1827	1785
1993	1827	1785
1994	1827	1785
1995	1838	1759
1996	1877	1853
1997	1877	1732
1998	1852	1289
1999	1846	1586
[truncated: 4,474 more rows]
