# Supplementary material for: A Common Dataset for Genomic Analysis of Livestock Populations
Source: G3 (Bethesda). 2012 Apr 1;2(4):429–35. doi: 10.1534/g3.111.001453 (PMC3337471; doi:10.1534/g3.111.001453)
Supplement: Supporting Information [file supp_2.4.429_FileS1.zip › FileS1/phenotypes.txt]

ID	t1	t2	t3	t4	t5
584	.	.	.	.	.
585	2.57936658	-1.9898856	.	.	.
587	-2.6382394	-0.7754189	.	.	.
588	.	.	.	.	.
589	-1.6479555	-0.4367114	.	.	.
590	.	.	.	.	.
591	.	.	.	.	.
592	-2.1028729	-1.2008539	.	.	.
593	.	.	.	.	.
594	.	.	.	.	.
595	-0.0373332	-0.8870237	.	.	.
596	.	.	.	.	.
597	.	.	.	.	.
598	.	.	.	.	.
600	.	.	.	.	.
601	.	.	.	.	.
602	.	.	.	.	.
603	.	.	.	.	.
604	.	.	.	.	.
605	-1.9300714	-2.1019076	.	.	.
607	.	.	.	.	.
608	.	.	.	.	.
609	-1.9768119	-0.779834	.	.	.
610	-2.5327564	-0.1896507	.	.	.
611	.	.	.	.	.
612	.	.	.	.	.
613	.	.	.	.	.
614	.	.	.	.	.
615	.	.	.	.	.
616	.	.	.	.	.
617	.	.	.	.	.
618	.	.	.	.	.
619	.	.	.	.	.
620	.	.	.	.	.
621	.	.	.	.	.
622	.	.	.	.	.
623	.	.	.	.	.
624	.	.	.	.	.
625	.	.	.	.	.
626	-0.2967464	-0.7508315	.	.	.
627	.	.	.	.	.
628	-2.2835897	-0.2266894	.	.	.
630	-2.3231395	-1.8554675	.	.	.
631	.	.	.	.	.
632	2.69336775	-0.7410113	.	.	.
633	.	.	.	.	.
634	.	.	.	.	.
635	-2.2365073	-1.9473811	.	.	.
636	.	.	.	.	.
637	.	.	.	.	.
638	.	.	.	.	.
639	2.62577719	-1.9388176	.	.	.
640	-2.2801734	-2.0265514	.	.	.
641	.	.	.	.	.
642	-2.9751501	-0.5845332	.	.	.
643	.	.	.	.	.
644	-2.7463825	-1.2383114	.	.	.
645	0.16223911	-0.1623902	.	.	.
649	.	.	.	.	.
886	.	.	.	.	.
887	.	.	.	.	.
888	.	.	.	.	.
889	.	.	.	.	.
890	.	.	.	.	.
891	.	.	.	.	.
892	.	.	.	.	.
893	.	.	.	.	.
894	.	-0.2993267	.	.	.
895	.	.	.	.	.
896	.	.	.	.	.
897	.	.	.	.	.
898	.	.	.	.	.
899	.	.	.	.	.
958	6.13292916	-0.7136288	.	.	.
1009	-1.3122211	0.69741737	.	.	.
1113	-3.0542116	.	.	.	.
1114	-0.6312009	.	.	.	.
1116	.	.	.	.	.
1117	1.6104207	.	.	.	.
1118	0.45200325	.	.	.	.
1136	-0.8687035	0.28158495	1.71659645	-0.8861064	47.6114438
1267	-0.6253251	-1.3771978	.	-1.1584234	-23.038072
1280	0.54839104	-0.5948232	.	-3.791983	50.641619
1305	0.03317336	-2.4847504	.	.	.
1312	-0.9559507	-2.3201088	.	.	.
1313	-0.8212563	-1.3636637	.	.	.
1318	0.13144417	-1.7468354	0.95272593	0.15843581	-41.940212
1319	-0.8536013	-2.9968045	-0.0871332	-1.2177578	100.653792
1321	0.03416785	-0.320321	-0.071189	-1.4672803	13.8808255
1322	0.57391141	-2.0458374	0.054743	0.16402708	-58.738674
1328	-0.3352076	-1.4256101	0.25945047	-0.8009461	-28.479409
1341	-1.3045436	-1.5919361	.	.	.
1342	-0.1632972	-0.5446186	.	.	.
1390	-0.0221339	-1.5584224	.	.	.
1391	0.12719615	-0.3536706	.	.	.
1393	-1.4986769	0.03004703	.	.	.
1394	2.26375437	-1.1724464	.	.	.
1401	-1.2816328	-1.9107525	.	.	.
1404	0.31547881	-2.2060181	.	.	.
1406	-0.0874177	-1.6873987	0.00266759	-3.7455741	48.822251
1408	0.28087823	-0.0893631	0.44757275	2.02955126	144.700069
1409	-2.086714	-3.1773171	1.96229915	-1.4684001	45.6316317
1412	0.15843932	-0.363944	0.564579	-2.3041899	35.1851213
1413	-1.2989233	-0.2475842	2.05592566	-0.2281273	24.6361789
1415	-0.7963796	0.02305872	-0.2993077	-2.3369465	66.9698034
1416	-0.1268486	-0.8146741	-1.1619099	-3.3646121	24.2369048
1417	-0.0793519	-0.3213133	0.35331192	-2.6563698	28.8949145
1419	1.87389316	-0.1076151	1.31131848	2.68428204	55.0846096
1425	0.43824932	-1.4881573	-2.4531392	-5.4971283	103.62899
1427	-0.4159502	-1.3492254	-0.3075176	-3.1453596	162.828695
1429	0.52573192	0.16726326	0.57499956	-6.8936554	43.5976593
1430	-0.0525381	0.0441176	0.51346134	-0.714191	-29.134331
1431	-2.4182168	-1.3104889	0.29254601	-0.6480215	118.825167
1435	0.51480672	-1.0101256	0.63094355	5.03410606	121.747608
1438	1.13661707	0.00249947	-0.9424156	-4.7387302	-19.526935
1441	0.19465151	-1.0771205	-0.511757	-2.0710227	95.6597786
1443	-1.405469	-1.3955494	-0.4711639	-1.8490405	119.490871
1449	-0.6226094	0.69953521	1.17466837	-4.5076219	28.3080785
1452	1.06471764	-0.7557575	0.42600198	-1.0384388	39.1899829
1455	-0.5234503	-0.0738916	0.74931898	-3.1346103	45.2926865
1457	1.02936373	-1.76604	-0.3086843	-3.6072062	88.9324381
1460	-1.2502266	-1.886837	-0.292302	-3.7536104	119.751321
1462	-0.0428923	-1.6193039	1.15361035	-3.1903995	76.0054919
1471	0.37011563	-1.0071827	1.67778695	-1.852081	-5.4051768
1472	-2.1651166	-0.1297258	.	.	.
1478	-0.8789283	-0.4228051	1.02862374	0.75254529	54.2761629
1479	-1.0673994	-0.6011497	.	.	.
1480	2.55927619	-0.7172455	0.02862414	-2.247456	62.4052032
1481	2.46947623	-2.0849616	.	.	.
1483	1.69138638	-1.8802085	0.05903556	-4.3874738	90.3534561
1489	4.88904896	-0.7551441	-1.460652	-0.1607762	-37.28771
1491	-0.3307049	-2.9329213	0.99801234	-5.0904731	143.223947
1492	1.13386455	-1.6733298	.	.	.
1495	2.14764517	-0.5509395	0.9764792	-2.0711312	113.004959
1496	2.51429726	-1.4963536	.	.	.
1499	-2.1568449	1.46985804	.	.	.
1500	0.2229258	-1.021363	.	.	.
1503	1.70482725	-0.580734	-0.6171048	-1.6317141	28.1605446
1504	-1.7252332	-0.1691913	.	.	.
1507	0.03084171	-0.6870493	-0.6068237	-4.3579373	158.559172
1508	-0.0629401	-0.5113242	-0.1163942	-1.9048955	159.985138
1509	1.42293925	-0.9908953	.	.	.
1510	-0.3038606	-0.199064	.	.	.
1511	0.27486678	-0.7820156	.	.	.
1512	0.93643069	-0.7094045	0.19729767	-3.3902781	24.9701872
1514	-2.5269077	-2.1020382	.	.	.
1516	3.98050226	0.22238474	.	.	.
1517	-0.4920962	0.26069047	0.68971336	-1.1941938	122.230461
1518	0.85212506	-0.3072869	.	.	.
1519	-0.350809	-1.1296594	1.66817922	-0.1748505	54.3174961
1520	-3.2917789	-1.2270677	.	.	.
1521	1.84786435	0.23913317	-0.7103101	-4.2147553	87.0492079
1522	-0.3237796	-0.3146476	0.26815626	-3.1954128	30.4551822
1523	-0.0823926	-1.0374978	.	.	.
1525	-0.6763263	-0.8540398	0.77054952	-1.3086728	62.8181879
1526	-0.4606662	0.14474079	.	.	.
1527	-0.4437216	-1.1556437	.	.	.
1528	-0.5074612	-1.2675203	1.20649716	-4.3597071	165.975391
1529	2.36877849	-0.8764475	0.62195863	-3.4425158	186.401283
1530	2.44623136	-2.2738287	.	.	.
1531	1.43857734	-0.9352684	-0.8636859	3.87792151	232.216285
1536	-1.2065654	-0.7123841	.	.	.
1537	-2.856128	-1.3829314	.	.	.
1538	-1.303134	-1.405251	-0.5851489	0.09588252	72.6214141
1539	-1.2777103	-1.0111517	0.77908427	-2.8769644	156.490529
1540	-1.1694938	0.17890498	-0.3860094	-1.9628191	156.846135
1541	-1.892096	-0.911696	0.57383398	1.10176591	140.642712
1542	-0.2538804	-1.1669241	0.63076503	-4.5269447	47.4899406
1543	0.08764775	-0.2939102	0.61907436	-0.0467186	116.716889
1544	-0.9754933	0.08419279	0.70118976	-3.5085496	105.571157
1545	1.35568826	-0.7932632	-0.5718345	-0.5956774	137.92653
1565	0.87812928	-0.6520607	-0.0904084	-1.2179934	28.4250601
1588	0.2734929	0.60912957	-1.1970768	0.51407129	5.54898674
1591	-0.5291722	-0.4711868	-0.1617122	-0.1237904	69.5535287
1592	-0.9332531	-2.1546966	.	-1.0542525	-0.7715717
1598	1.15508257	-1.9485777	-0.1226036	.	-121.35549
1601	2.08039987	-2.3910018	0.51034295	0.10841056	22.2730909
1603	-0.2505297	-1.9460094	0.08831996	-1.5100617	62.7988328
1619	-0.2371309	0.85989034	.	-0.8273086	-16.033276
1630	-2.3126281	-0.6112255	.	-1.0614866	-61.966015
1656	-1.2737297	-1.5782072	.	-0.2934573	78.2823724
1669	-1.3663093	-2.6186585	.	0.80794256	9.49999708
1680	0.01537039	-1.6265521	0.64061673	-1.5096649	28.4291018
1683	-0.6888631	-0.7049546	1.22210748	0.191961	-65.964526
1684	0.17882504	-2.6116699	0.05002743	-1.0576918	-8.3446672
1686	-0.7078529	-0.078376	1.04798711	-0.4954315	-50.366635
1687	-0.6708775	-1.9401075	0.05138775	1.1230234	-7.7397014
1691	-0.7441237	-0.4494467	0.04526594	-0.5235305	-64.34363
1693	0.1294439	-1.2324638	1.06210983	2.82286056	42.869282
1694	-0.5283731	-0.7476872	1.04442516	-0.1931111	-114.95671
1699	0.42299455	-0.6739941	1.07054376	2.60567654	28.1112132
1700	-0.1003169	-1.5856425	1.06782214	1.5775794	3.42023141
1701	1.80126133	-1.381039	1.08142626	2.71806821	104.329222
1713	-0.1135641	-1.2907813	.	1.56909642	-56.103762
1739	1.42267713	-0.5620204	.	1.2688099	-22.789378
1741	0.66204083	-0.7324738	-0.4164361	0.77542613	56.0142059
1742	-0.9090255	-1.5263969	1.15240543	-1.2165874	78.2872257
1744	-0.2789597	-2.4369672	0.8137671	0.17450497	4.90027175
1745	-0.329929	-0.339625	0.52704435	-0.3988175	-71.240358
1746	-0.0235276	-2.399059	.	.	.
1747	-0.2880111	-1.8838624	.	.	.
1748	-0.2256156	-1.0724596	0.24081423	1.73147363	55.9457205
1749	0.26547123	1.508848	-0.1828263	0.93094051	-75.748489
1750	0.35570429	-0.3101165	0.5682592	-0.8810228	51.7046207
1751	-0.481608	-0.4242961	1.00657749	-1.9374879	45.9091519
1753	-0.5369307	-0.827716	-0.699137	0.85476818	30.0887146
1754	-1.0908615	-2.0547055	0.89753421	-0.9818864	-8.4822975
1755	4.64624206	-0.2569783	0.12630471	-2.1821112	74.107837
1756	-0.0514117	-0.4902942	0.13057404	-0.7004716	60.7748408
1757	-0.9943814	-0.4873996	0.88745111	0.2118363	18.0299151
1758	0.80602398	.	-0.2604202	1.5711911	4.8185434
1760	-0.0459552	.	0.21280768	-0.0768831	-29.085788
1761	-0.331697	.	0.65144711	0.4090681	-41.743814
1762	0.6615178	-1.2098719	1.27108164	0.24645024	16.1546597
1764	-0.0156852	0.18191472	0.30568049	-0.2157523	31.3470146
1767	-0.3421373	-0.8224834	0.58297966	0.22642867	28.1515487
1768	0.05945864	.	-0.0242662	-0.6089311	-46.848477
1769	-0.639216	-0.5714379	1.56442966	-1.1894529	-24.858761
1771	1.68833062	-0.2371226	0.36618701	-2.5860544	60.0149478
1772	0.83881456	-2.4004768	0.90686784	-0.0977289	-17.823744
1773	-0.588595	0.32203083	0.36880746	0.01063423	2.88326337
1774	0.16207563	-2.1051972	0.15026806	-3.0924907	-33.115748
1777	-1.0433482	-1.3519289	-0.2896048	2.34604696	14.829262
1781	-0.3685375	.	0.67889357	-1.3965009	9.4281424
1782	1.20525062	.	1.24318014	-2.6372893	-18.096772
1783	-1.0076652	0.91021056	0.55919521	5.89614459	-28.066822
1784	0.03648721	.	-1.3224427	3.5127958	10.3491689
1786	-0.3638781	0.49496836	0.83062838	-0.2262167	17.4411417
1787	1.77975524	-1.6656678	-0.193779	1.65257233	45.6584025
1789	-1.5241939	-2.3548941	-1.9252135	3.48493682	36.1294207
1790	0.07716897	-0.4356017	0.58428987	3.71865461	-9.2361948
1791	0.39785294	-1.2674761	1.31446609	0.13321779	4.07626621
1795	-1.2855038	-2.5693327	1.40395003	-1.4836481	-15.667126
1798	-1.0473052	0.32815318	-0.2009638	1.04957253	-1.6270735
1799	0.32929113	-2.0891898	1.33034265	-0.9413284	-0.9130639
1800	0.08747401	-0.0321547	0.51739871	-2.3237762	20.4139434
1801	-0.5561467	-2.1235412	0.28818498	2.6232638	3.3728978
1803	-0.0269065	.	0.01113424	4.52650051	-106.36088
1804	-0.0420708	-1.7255056	-0.4156161	-1.956426	37.0815604
1805	0.2799993	-0.7792714	0.88303354	-0.9548593	36.3865158
1806	0.07255669	-0.3643602	-0.1855829	-0.7705108	-14.307434
1807	0.4665823	0.42742943	0.14357706	1.43610539	31.5255621
1808	-1.0588908	-0.5556889	0.41494373	-0.127503	6.52556912
1809	0.00216483	-1.9914265	-0.0620129	1.23834059	-19.955918
1810	0.39173338	-0.7285398	-0.5863724	0.4888911	16.1277364
1813	-1.3542151	0.9384106	-0.0898626	-0.0882415	-1.5815508
1816	.	.	-0.0520733	1.22394574	-74.714285
1817	-0.0592803	-1.4903661	1.15444927	-0.1684642	46.3317266
1819	-0.8088004	1.17098971	0.07079467	0.85921967	6.22472592
1821	0.13345484	-0.2350116	.	0.95141289	-29.680287
1822	-0.1209888	0.40071903	-1.1173127	-0.5193136	-16.16457
1823	-0.8053417	-0.0540131	-2.0558782	-3.3416779	16.4744758
1826	-2.0138218	1.20807667	-0.051398	-1.4349744	-10.585663
1827	0.11593784	-0.9585932	3.30838676	0.11786596	-22.985955
1828	-0.3440566	-0.4288533	1.04825611	1.16945822	49.8583293
1829	-0.1273499	-0.444244	0.6167341	5.72619512	-75.77725
1831	-0.4889651	-2.8218482	1.85462685	-0.5478471	57.3957244
1833	-0.5547238	0.64118805	1.74221569	2.69966844	-3.5972064
1835	-1.4445298	0.12168603	-0.2630127	-0.8867272	2.87271542
1836	-0.9008051	-0.6127034	0.76574408	-0.1365568	18.6997593
1837	-2.0833601	-0.2542057	-0.3035327	2.75121466	-19.42923
1838	-0.7806315	-1.2469166	2.57696967	0.27200034	115.217201
1839	-0.4911064	-0.1670533	1.74531	-1.474465	-42.993293
1841	-0.6852549	-0.5062542	2.68387705	-1.9521019	-67.690311
1842	0.12373928	0.49921415	0.21786122	-0.9155366	-41.315338
1843	0.47644545	0.41279935	2.69825464	-2.0720176	-51.954308
1845	0.88798814	-1.7972472	0.13564508	-2.1927475	-62.496431
1846	0.08127239	-2.0359965	0.49723646	-0.0350175	115.439055
1847	-0.009319	-0.5651814	0.19577248	-3.0242082	-30.989466
1848	-1.7724392	-2.1690409	0.30556909	1.34007993	31.0365463
1849	-0.3764111	-2.1826209	-1.1826669	-1.3980322	37.2435366
1851	0.85106648	-1.5348779	1.11734531	6.20987211	-64.408449
1852	0.3506916	-0.7404322	2.89862058	1.46933091	74.5160366
1853	0.11137405	-0.9010651	0.27550593	-1.3791895	19.6185036
1854	0.35241763	-1.458884	0.25197834	-3.1629656	7.11851586
1856	-0.0821875	-1.1028987	0.01931228	-0.232528	-116.49243
1857	-0.3313377	-2.8433638	1.05721864	-0.5486668	-96.353469
1858	0.85790215	-0.0843571	0.32517603	0.51655989	50.6985445
1859	-0.1807176	-0.3264972	.	0.56421117	13.1451083
1860	-0.6561442	.	-1.3178277	8.60019691	-58.497723
1861	0.96545417	.	1.70308613	2.15577482	-47.613761
1862	-0.0330531	.	-1.1570532	1.97933134	25.1752615
1863	1.35740954	.	2.85471039	8.48122134	31.2982891
1864	-0.2771357	.	.	0.87439996	-8.8377982
1865	0.48303214	.	1.1076674	1.30157408	-89.748712
1866	-1.030843	.	-0.4040962	-0.9103157	-95.954762
1867	0.34631253	-1.3076889	0.26582673	2.62250995	-1.8797335
1868	-0.8058018	.	0.16517935	-0.4980855	-47.076701
1869	0.02966536	.	0.15341596	-0.0699743	-53.414737
1870	-1.6335851	-2.5374367	0.59198177	1.43238916	-90.403745
1871	-0.3028153	-0.6438032	1.75275656	0.09152493	-4.389759
1872	0.42395331	0.43985868	1.21223615	4.7194653	-26.068726
1874	.	-0.1129484	-0.0146355	-1.5626182	70.2950391
1876	-1.1438343	-0.3764082	1.69262934	-1.0570136	-27.957768
1877	-0.2805593	-1.3202323	1.2279755	-0.9277021	69.5517782
1880	2.13972231	0.8578244	0.21746378	-2.2541389	-9.9947597
1881	-0.0442544	-1.0716009	2.6806776	2.43845385	-28.289225
1882	-0.0893669	0.31153562	1.77431941	1.87702682	27.3045743
1883	-1.0133909	-1.1133011	.	-1.0469346	45.3429302
1884	0.68216332	0.5793216	1.62526179	1.56324009	12.8241264
1885	.	.	-1.0002204	0.62976884	-49.825884
1886	-0.0501989	0.29533845	-0.0606701	-0.4734746	-17.784501
1889	-1.0766653	.	-1.4764069	4.7452144	12.058416
1890	-1.2872008	.	0.92425265	-1.0262833	-39.996636
1891	1.79293875	-0.1628046	-0.6084252	1.22624996	-33.078621
1892	-1.1783764	-0.1207967	.	1.28966122	17.8967447
1894	0.80230881	.	-0.1300244	4.10043734	-21.368724
1895	-0.1542716	-1.246207	0.38678589	-0.7818843	-82.31788
1896	-1.1058048	.	0.96521247	-0.1159645	-20.357939
1897	0.00916883	-1.0738563	0.4625977	3.74583907	-21.776834
1898	-1.1746588	-0.6725322	.	.	.
1899	0.17000551	-0.8776195	0.92733102	1.35459897	54.4956357
1900	-1.5951002	-0.6123726	.	.	.
1901	2.06014848	0.25749741	1.45018687	-2.1868963	28.2409189
1902	-1.5668471	0.10325701	.	.	.
1903	-0.5726345	.	-2.2498928	-4.4188664	-86.561786
1904	0.06754169	-2.3493483	0.45424906	-0.3681617	17.9928937
1905	0.17396439	-1.669641	0.935885	-0.0029491	55.0996931
1906	-1.4573018	-2.8956726	2.57517088	0.69641879	-49.013567
1907	0.76486361	-1.1316313	-0.8281029	1.8697206	13.8684992
1908	0.02708963	0.23799313	0.86895695	1.69076823	3.74113957
1909	-1.0031008	-1.038601	0.57212884	-0.7747549	23.9158847
1910	0.78348722	-0.4099343	1.0917351	0.70172338	34.3318641
1911	-0.3759196	.	0.42834672	0.87439158	-52.473139
1912	-0.5720927	.	2.03160783	-0.1068143	2.38788628
1913	-0.2686276	.	0.38648684	7.65585632	113.265978
1914	2.864452	-1.4374874	1.77276905	0.02427184	57.8449889
1915	-1.6349749	-0.8764397	-0.4426211	-0.4145687	-29.950926
1916	-1.7050012	1.03425816	.	-2.1111521	9.09484526
1917	-0.7293574	-0.5745156	-0.7808218	-3.4887734	52.2290064
1918	1.33842292	-1.3784081	-1.7540964	5.2500335	-4.9488712
1919	1.10401544	1.48157867	1.53300856	0.00635828	25.8730173
1920	0.02292424	.	0.60865743	1.44467448	-65.945836
1921	-0.5867032	0.29121518	1.72629658	3.10355359	-3.0088451
1922	-0.0390529	-0.5459424	0.80472329	-0.5205258	47.9751493
1923	-0.59086	0.04077004	1.63330667	-0.6837305	-62.944648
1924	-0.3670516	0.02897558	0.35551483	0.43304067	52.7013513
1925	-0.0793488	.	1.65552815	3.42094466	-47.563666
1926	-0.0601882	.	0.80584521	0.18729143	26.8513713
1927	-1.1414854	.	-0.360158	1.57176095	-59.542683
1928	-0.4857314	-0.577912	0.71826939	-2.3823196	-18.726638
1929	-0.1844647	.	0.56925868	0.84043251	-96.277675
1930	-0.427735	-2.0472844	1.01067522	0.57188277	50.9699576
1931	-0.2285193	0.90009274	1.24407357	-0.5628581	3.06594877
1932	-0.8905966	0.34653921	.	-0.9753109	76.8651289
1933	0.55937426	-0.8756913	.	-1.3971773	91.3580909
1934	2.50437159	0.18299121	.	-1.1474654	48.9229477
1936	-0.418162	-0.9635715	0.91209511	0.65177107	62.2192722
1937	-0.2382068	-1.0195079	2.04303517	4.47154961	-5.317049
1938	-0.6106329	-0.7467257	0.8701389	0.28116699	-40.668529
1939	0.01487702	-1.1973548	1.92306219	1.05706232	54.170947
1940	-0.3369316	-1.2483329	2.50523482	-1.2115416	12.4649018
1941	0.35163744	-1.8983062	3.54943812	-3.8087165	35.299914
1942	-0.2617243	-0.7438228	2.54805954	-0.3295795	73.7278462
1944	-0.041585	-0.7965363	3.50247522	1.24786019	-93.083192
1945	-1.0649862	-1.7241059	0.99647684	-0.7398819	-14.345806
1946	-0.0677414	-0.363284	2.43812898	-1.2149348	20.1108056
1947	-1.9454189	-0.8518269	0.04178801	-2.9575455	75.8014667
1948	-0.3148523	-0.6633035	1.452753	0.78418589	12.3168035
1949	-1.5288939	0.28798341	0.047095	-1.7138052	148.881093
1950	-1.1195457	-0.6245912	0.074848	-1.7980495	135.578996
1951	-0.035703	-0.4899657	-0.3697442	-1.5558981	-17.400014
1952	0.00618191	-0.4921536	1.6613202	2.59199233	26.4459763
1953	-0.7147971	0.43091283	0.0562605	-0.8516717	103.395169
1954	-1.4839791	-1.7467355	2.19855691	-0.810923	-41.636984
1955	2.07589522	-0.078262	0.06228383	-2.1230042	37.1113036
1956	-0.2738745	0.34221074	0.70618726	3.11417298	-21.512958
1957	0.09823061	-0.6346933	-0.9166271	-1.0684525	10.1633576
1958	-0.0840576	.	1.82555946	1.34955259	-14.82565
1960	0.1196991	-1.5472703	2.46737704	-1.2166953	17.0468339
1961	-0.6141672	-1.1561555	.	.	.
1965	0.25795738	-0.4476066	.	.	.
1968	0.09311316	-0.6771657	.	.	.
1974	-0.7047871	-1.8421922	-0.3475563	-2.2356967	19.9273429
1975	-1.3644173	-0.3876908	-1.1506242	-0.9758398	62.2802523
1976	0.99468832	-0.1435954	0.34711034	-0.8472772	51.7172674
1978	0.10575818	-1.0877162	0.79199083	0.20877201	80.0387344
1979	0.44338023	0.17481652	0.33321965	1.92123809	2.33927675
1980	0.04366507	-1.818314	0.33412518	-0.7701866	6.68725574
1981	2.45609681	-0.149486	.	.	.
1982	2.25674337	-0.1979111	.	.	.
1983	-0.4374821	-2.4073405	0.10239199	0.41733545	-59.190163
1985	-0.1719583	-1.0332912	0.1138676	-1.8940459	2.65982656
1986	0.0047718	-0.7215686	0.18254551	0.51379995	21.7522893
1987	0.16770571	-0.097373	0.99417838	2.50591398	90.309598
1988	1.08518982	-0.4775243	.	.	.
1989	-1.3515354	-0.2727241	0.80666353	-1.1484561	-36.574962
1990	0.98666569	.	0.98995081	3.40589819	84.8535929
1991	-0.3348835	0.84337773	-0.0922464	3.43242475	-16.106753
1992	-0.7202866	-0.6544852	-0.0366237	0.95436055	-31.169436
1993	-0.4039112	-1.2584468	-0.0331509	0.09723173	-11.552434
1994	-1.2317911	-0.9031368	-0.0816769	1.51246643	30.2512422
1995	-0.3628621	.	-0.0269606	4.0358285	20.8376064
1997	2.57848253	-0.4979301	-0.054743	-0.9871425	-93.547418
1998	0.99550139	-1.8201059	-0.033453	2.75437351	7.16655995
1999	3.2486935	-1.0625621	.	.	.
2000	-1.0902523	-0.4577096	.	.	.
2001	-0.5636279	-2.4784084	.	.	.
2003	1.39584364	0.09928767	.	.	.
2004	0.12653919	-1.1507208	0.35442029	-1.955656	124.097307
2006	-0.6914996	-2.9051065	.	.	.
2007	-0.3903351	-2.9090102	.	.	.
2008	-0.172766	-1.7348638	.	.	.
2010	-0.7242641	-0.8828382	.	.	.
2012	-0.8430055	-0.2378644	-0.4491366	2.35909454	-4.1449098
2013	2.58457173	-0.5753869	-1.9666515	1.37330913	-83.055888
2014	-1.3939313	-0.3533782	0.56656618	8.39773171	71.542069
2015	-1.0835353	-0.6841738	.	.	.
2016	-1.7796374	-0.6427265	.	.	.
2017	0.32077615	-1.2863118	.	.	.
2018	-2.1953142	0.36751274	-0.8555525	-3.7840033	10.1075316
2020	2.93690278	-2.2976175	.	.	.
2021	1.51881659	0.60645042	.	.	.
2023	-0.9506362	-1.5140696	.	.	.
2024	-0.8150048	-1.3662759	.	.	.
2026	3.58621538	-1.1933482	1.8418447	-4.1221214	81.5304878
2027	-2.3546683	-2.6209519	.	.	.
2028	-1.4553284	-1.2101787	.	.	.
2029	2.81496238	-0.8806039	.	.	.
2030	-2.3395181	-1.0403711	.	.	.
2031	3.86012857	-0.0798129	0.64814321	-1.7407058	104.631152
2033	-0.343387	-0.669404	.	.	.
2034	1.58705304	-2.5243817	.	.	.
2035	0.93598611	0.25154752	.	.	.
2036	-0.8465729	-0.1805452	.	.	.
2037	-0.6102621	-1.0023169	.	.	.
2038	-1.9146021	0.87763593	.	.	.
2039	0.46250724	-0.7891236	.	.	.
2040	-0.9937152	0.15208108	.	.	.
2041	-2.6307947	-2.1687265	.	.	.
2042	-1.85444	-0.5093018	.	.	.
2043	-2.4675593	-0.178106	.	.	.
2045	-0.6810676	-1.2733455	.	.	.
2047	-0.5628176	-0.069934	.	.	.
2050	-0.3448989	-1.0283331	.	.	.
2051	-0.2323693	1.1405991	.	.	.
2053	1.39102221	-0.8847223	.	.	.
2054	-2.8015581	-0.7222093	.	.	.
2056	-1.1720286	-0.4628989	.	.	.
2057	0.46958532	-0.3211094	.	.	.
2058	-1.3143222	-0.6894994	.	.	.
2059	-1.3162098	-0.1620667	.	.	.
2061	-1.0270076	-1.0212935	.	.	.
2062	0.31155736	-0.7001791	.	.	.
2063	-0.453619	-0.352043	.	.	.
2064	-0.8945648	-1.2401277	.	.	.
2065	1.59652488	0.06466023	.	.	.
2068	-2.0030877	-1.592863	.	.	.
2072	-2.4100881	0.45825899	.	.	.
2073	-2.6462918	0.3730694	.	.	.
2076	-1.8253625	0.1314703	.	.	.
2077	1.97886979	0.04909726	.	.	.
2078	-1.6894984	-1.1385468	.	.	.
2096	-1.0115498	-0.021766	.	.	.
2110	-1.9914259	-1.7472256	.	.	.
2112	-1.5287998	-0.6698845	.	.	.
2113	0.66179934	-0.5057557	.	.	.
2116	-1.6203533	0.60833213	.	.	.
2126	-1.5114039	0.21221335	.	.	.
2132	0.19525432	1.52847161	.	.	.
2133	-0.9003131	-0.5876539	.	.	.
2135	-0.890364	-1.0160033	.	.	.
2136	-0.0921017	-1.160369	1.33190942	-2.1306001	3.7630393
2137	-1.5233522	1.6476259	-1.6127988	-5.1078534	27.2273618
2138	-0.6675439	-0.4573659	0.40145895	-3.934562	15.7993615
2139	-1.0182554	-1.4494019	0.40145871	-0.9345623	15.7994038
2140	-1.4471228	1.30819871	0.42997504	-2.5879818	0.67140547
2141	-1.8180625	-0.2199457	0.32303882	-2.8876628	87.3763575
2142	-0.3528668	-1.2760514	.	.	.
2147	-0.1783325	-1.1181049	.	.	.
2148	-1.468349	0.03621367	.	.	.
2149	-1.4636471	1.19840504	.	.	.
2156	-0.0242157	-1.3460062	.	.	.
2157	-1.2957554	0.07884564	.	.	.
2158	-0.0023402	-0.6614728	.	.	.
2160	-1.3402768	-1.4969137	1.32080136	-1.9937757	-1.9479394
2161	-1.1338254	0.37387606	-0.2851926	-0.5533126	8.6168195
2163	0.28679334	-0.0783453	0.5949091	-0.7864765	80.4074262
2164	-0.1152758	-0.8401374	.	.	.
2165	-0.1551544	-0.9467575	.	.	.
2166	-1.4826376	-0.2815291	-1.8062656	-2.0695403	150.173691
2170	0.40402312	-0.3106321	0.08117642	3.07795727	81.3693792
2171	-0.1306341	-3.6642082	0.05542878	0.69876974	-12.969586
2174	0.26068578	1.59494277	0.79726551	-3.4986346	100.25906
2176	2.41782037	0.074938	1.76121702	-1.2294967	-25.488994
2178	0.7957079	1.01153375	-1.7061681	-3.2825256	88.2830368
2179	-0.3954665	-0.6194236	-0.5787753	8.43799226	27.8653155
2181	-0.4300771	0.19523378	-0.679214	-2.1899568	99.5880916
2183	1.53138045	0.48871307	.	.	.
2187	-0.6830738	-0.5995958	0.49709544	-2.9940048	65.1903631
2191	0.1600133	-1.5096692	0.76249964	-5.8772871	69.0624797
2194	0.79540887	-0.7080706	1.76936609	-4.3095017	98.3154664
2199	-1.7855102	-0.8629499	-0.5391837	-2.5729465	92.7500966
2200	-1.7833051	1.13983192	0.45051703	2.07537831	64.3550928
2201	-1.0988037	0.44424547	-1.0443334	1.75121528	83.1051161
2202	-2.3222958	-0.5619631	0.43506796	-3.9521345	8.10509345
2204	-1.5652969	-0.9254254	-0.5735153	4.58813592	-3.3868907
2205	-1.0543402	0.61564653	-0.5563493	1.50759384	61.1290961
2206	0.0311573	-0.8779959	-1.0614992	-0.1682434	46.1730862
2207	-1.8915427	-1.2778367	-0.9230286	-2.5202688	56.666997
2208	-0.9976152	0.76278431	0.10404034	-0.5326095	-64.464225
2210	-0.1994494	0.95966675	1.59070489	-3.3847011	123.434975
2211	0.34579596	-0.2122393	.	.	.
2212	0.32265903	-0.2373425	.	.	.
2213	0.87655964	0.05509228	-2.9783157	-4.7734865	43.4456408
2214	-0.5975574	1.46237496	-0.978316	-3.7734871	47.6106438
2216	0.17712328	-0.0520555	0.52340047	-3.8815404	58.0395935
2218	-1.4667781	0.99057313	-0.4575513	0.86764941	55.0379874
2227	-1.2564164	-0.9929932	-0.4153256	1.04833757	92.0743279
2241	-0.2501967	-0.9288856	1.20105059	-3.9502592	91.2686012
2244	0.00646035	0.26215516	1.21917299	-0.0236515	165.071605
2250	-0.4276093	0.71547135	0.76065657	-0.4604368	69.3128682
2268	0.2167458	-0.1296299	-1.9591902	1.59670848	78.1722204
2286	0.48221648	-0.5039498	-0.3817481	-3.0655793	19.2543702
2311	0.54899323	-0.4520233	0.40494091	-1.7631231	119.173248
2315	0.30508684	-1.2096698	0.40517632	-0.1645392	139.901272
2331	-0.2626855	0.07881871	1.32562363	-0.4763861	43.9227909
2352	-0.955865	-1.0937471	2.18602037	3.36121066	55.078617
2357	1.33540289	-1.6879502	1.10087697	-3.4326285	102.186361
2358	0.55092424	0.28999009	-0.4180051	-3.2440321	35.5193299
2359	-1.5186207	0.05001906	1.07169543	-3.5957072	-0.8446054
2362	-0.1626812	-1.1332647	-0.2147544	-0.9336629	92.9087229
2363	-1.051212	-1.5512392	1.08371129	-5.3520866	55.3843304
2364	-0.0788166	-0.2582743	1.60153793	-2.9667962	51.0183627
2365	0.35709259	-1.4657167	-0.7299658	-1.661104	133.31299
2370	1.15111033	0.97396331	-0.9958219	-1.8541353	117.645148
2371	-0.5267425	-0.4936293	0.08312438	0.08765206	-28.726749
2372	0.08928775	-1.3135813	0.07048501	-1.3505516	1.76126689
2373	0.47254698	-0.0964868	0.78992804	0.22084391	44.1201988
2375	1.24134171	-0.0494867	0.30302574	-0.2801244	21.971166
2376	-1.211766	0.30045805	-1.6943542	-2.1803185	15.6821596
2378	-2.1018922	-2.2768379	-1.952112	-0.7999353	-27.578615
2379	-0.142917	-0.8254228	-0.4087505	0.5195732	130.319799
2380	-1.7640881	-2.3318623	-0.5149804	-0.1952869	137.149403
2381	-0.4904031	-1.2669225	0.55692585	-0.5341151	203.588789
2385	-0.3030655	-0.3228403	-0.1081512	-1.7582738	121.300061
2386	-1.6247522	-0.0038514	-0.1002924	-4.4588549	103.007014
2387	0.66203373	-2.012269	1.24227211	0.10624503	13.3290856
2388	-0.0183288	0.24024237	-0.0636196	-4.0615657	25.7720104
2389	-1.5261211	-0.3764922	-0.0505225	1.43746691	-5.0929842
2390	-0.099806	0.58751885	-0.1029123	-1.5586614	118.364021
2391	0.75124378	0.03651039	-0.0793364	-0.6604043	62.8090075
2392	-1.7482963	-1.0906988	-0.0662389	0.83862714	36.1240208
2393	1.43583636	-2.3471011	-1.5662396	-1.161372	44.64004
2394	-1.3378091	-0.7096952	-2.5452827	-0.3629205	-5.674974
2395	0.29963341	-0.751684	-0.1303866	-2.7441265	-6.3535254
2398	-0.6156833	0.17159188	0.08071058	-3.5649272	-23.989554
2401	-0.8382222	-0.786886	1.2527506	-1.4945292	14.1180938
2402	0.14171436	-0.9251534	-1.2708251	-0.3927854	82.8580813
2405	0.30168441	-0.613676	0.96162144	-3.4531941	59.3377695
2406	0.02514647	-0.2306314	0.33622518	-0.9356905	85.4914641
2408	-1.2708745	-0.6639614	-0.6980985	-2.9893787	167.534501
2409	-0.7218555	-0.5498067	-0.6980987	-3.9893789	167.53448
2410	-0.7317793	-1.2453303	-0.6781602	-5.1999633	106.882321
2411	-1.3082538	-0.7636388	1.31750365	0.4895701	131.671447
2413	0.33493148	-1.2291544	1.35372682	-0.058656	57.8070347
2414	0.33573529	-0.9924882	1.50769207	-1.1377813	-36.885757
2415	1.99387843	-0.1869594	-0.6069812	-0.5615604	-28.757042
2416	-1.1258886	-0.8262857	-1.2105804	-1.3725372	208.647468
2435	-0.94833	-0.0899781	1.32434404	1.53057659	-6.720907
2437	3.47959976	-0.1965342	-0.7225992	-3.9580545	-17.169033
2439	-0.3248023	-0.2949152	0.2203385	-2.4033224	-113.78386
2441	-1.2299821	-0.7910907	1.29573681	-2.2594094	-56.111011
2444	0.37572256	-0.6814887	0.36570303	-1.1338505	116.24551
2445	-0.0641822	-0.6326451	1.28505141	-1.96652	68.2791153
2447	-1.2453721	0.11843397	-1.5455466	-1.8442064	24.4496417
2452	-0.0174641	-0.1758447	0.22858913	-1.5360581	-7.8899581
2455	-1.0385529	-1.1355982	-0.0481665	-1.9440131	39.5726439
2459	-0.5857855	0.84469088	-0.5471521	-3.0814193	11.7069268
2460	-0.7904444	-0.6049111	0.45546777	-1.9816125	18.6649123
2461	-0.075308	1.05312929	-0.5419123	2.11819305	3.8358745
2463	-2.152743	1.34827647	0.44237039	-2.4806439	40.420925
2467	-0.7780159	-1.4818391	-0.0471521	-2.0814188	29.3239032
2471	-1.065321	-0.4906855	1.35438463	-3.8865851	37.7668161
2472	0.00714693	-0.728732	1.32295137	0.91573642	97.6438618
2473	-1.6103609	-0.9033781	1.36748241	0.61244672	-6.0141497
2475	0.18316077	1.62452514	-1.0838239	-1.4787084	126.514895
2476	-1.5536344	0.19476633	-0.6560927	-2.2858109	44.3918582
2477	-1.1426599	1.44640616	1.35438516	0.1134146	20.1498532
2478	-0.5684908	0.07197988	-0.6482346	0.01360877	26.2108082
2479	-1.1596481	-0.6628324	1.32819013	-0.8846489	109.800817
2483	-0.5341631	-0.6140764	-0.4643437	3.27195396	-45.842241
2487	-0.197428	-0.5806548	-0.0036366	-3.2251415	64.0667432
2492	-0.3982963	-0.2177098	1.23858391	-0.9872489	40.1267944
2494	2.97380708	-0.1289804	1.13246859	-4.5822212	40.6654206
2495	-0.4764241	-0.753546	1.12984944	4.31797216	46.6533613
2496	-0.7043071	0.14911377	0.21764584	-1.2923624	50.9601538
2498	1.72882075	0.23068592	0.66030203	-0.5472815	13.5445505
2500	-0.2590443	-1.9812384	-0.4587927	0.71139135	114.751963
2503	-1.1460469	-1.2515613	0.27616401	1.61135783	8.51362482
2504	0.88412612	-0.5123961	-0.7185969	-2.1890299	-3.7563315
2505	0.44077193	-0.0429143	1.6551456	-3.1892949	94.4130259
2507	-0.2376228	0.577155	1.71061089	1.32356128	18.5911153
2509	1.88432714	2.23806464	1.57853084	-2.0296981	71.9727396
2510	2.53997579	0.06884169	1.59948698	-0.2312451	27.1347209
2511	-0.1471186	-0.164426	1.57106677	-2.2149676	29.0281314
2513	-0.2615327	-0.7934885	1.47643832	-4.3477613	15.4808893
2518	-0.5181437	0.57014306	-1.3791725	-7.0543669	-31.393471
2519	-0.2616132	-1.1845431	-0.8261709	-1.3140487	56.3101904
2521	-0.5437078	0.01418117	0.56786768	-2.6725856	-20.588703
2522	0.7837958	0.8794593	0.58653242	-3.3124502	-44.685691
2523	-0.2900325	-1.1604062	-0.1640242	-5.7227803	222.00875
2524	-0.0851851	-0.741907	-1.3896499	3.54640723	0.75954837
2525	1.21017114	-0.977884	-0.5981537	-2.6554354	17.6797568
2526	-0.3365338	-1.4710698	0.49456421	-3.4647899	52.7805561
2527	-0.8472666	-0.5442404	-0.468107	-2.7445198	1.82456774
2532	-1.3318202	-0.2817206	0.76108414	-2.9739207	53.2892486
2534	-0.5353968	-0.8662428	1.77418196	-4.4748882	27.1402488
2537	0.23131494	0.51246599	0.37379328	-1.3781942	13.5337651
2538	0.69937628	-0.1358702	0.83814808	0.27240002	146.958895
2539	1.53059293	-1.2015798	-0.65887	-3.0084291	61.4767155
2540	-0.6353786	-0.9570923	-1.6915327	-0.6386653	105.226775
2543	0.76411395	-1.4080086	0.7741817	1.52511175	45.0442413
2545	-1.4643198	1.1192298	0.58703256	-0.6753974	20.7357805
2546	-0.1823383	-1.6964276	0.06345686	-2.573656	79.9007834
2549	1.3071513	-0.4977619	.	.	.
2555	-0.863514	-1.2784231	0.48649151	-1.5425473	41.4058327
2557	-0.4530777	0.35034128	0.35151897	-4.6176682	123.516887
2558	-0.1535813	-0.0987562	0.02222238	-0.4994573	11.8695008
2560	-0.1016815	-0.4210799	0.2286036	-3.7595252	68.0357734
2562	1.59564036	-0.0774931	0.4967774	-6.1931819	77.6114904
2563	-1.164088	-0.5769568	-0.3537296	-2.860795	91.9520839
2564	-1.7096569	-2.4639208	-0.3432514	-0.4615693	67.2600815
2566	-0.6125587	-0.6275723	0.52949236	-6.3012498	26.2525305
2573	0.75043332	-0.5924761	-1.9365699	-2.0714891	62.87154
2574	-0.5232344	-0.8810486	1.58433299	-0.4272617	14.4293605
2575	-0.7130695	0.69671747	-0.2571059	-2.5399502	174.190201
2576	-0.1684092	-1.2501917	0.26180255	-5.7571624	109.596113
2577	0.11447656	-1.4015969	0.83450319	-4.7750911	-10.885914
2579	-0.6816911	-1.8354888	1.77634248	-2.3607484	90.1731221
2580	-0.5860889	0.02329643	-1.7491026	-5.0544743	132.597126
2582	-0.3417864	-0.2164774	0.70442451	2.90362787	164.35358
2586	-2.3011957	0.50693144	.	.	.
2587	0.18340095	1.18590512	.	.	.
2588	-2.1091607	-0.113517	.	.	.
2594	0.13017897	1.35740173	1.28431457	1.50371656	66.4916013
2596	1.82150445	-1.6741308	0.38150571	0.71715032	55.4311899
2597	.	.	0.18243963	3.75728107	21.4649309
2598	-0.1759578	-1.4344046	2.61137069	0.12232567	70.5774043
2599	-0.8386365	-0.2082778	2.61594333	-0.422307	62.2433266
2601	1.3159195	-0.3618501	2.09661646	-7.0975415	150.477277
2604	0.16375427	-0.3621541	0.29285137	-0.7451257	-1.6654297
2605	1.36363294	-0.2870449	1.4188343	1.43741962	15.7411921
2608	1.05420629	-2.1608144	-0.2573029	-1.0215173	105.906592
2609	0.67264301	-1.7090463	1.25794843	0.78393414	70.5325974
2610	3.64056748	1.53717365	0.36050349	-4.3114377	15.2027811
2613	-0.963837	0.62776463	0.32317463	-4.0317083	74.9237296
2614	0.4513033	1.03517912	0.36050422	-4.3114377	23.6417266
2620	0.69137804	-1.60626	1.49625799	-1.8036672	56.7162275
2621	0.89973129	0.33617049	-1.1641863	-6.2457594	77.3476075
2624	4.4688723	0.6117279	-1.175077	-4.8227431	156.300299
2625	0.04740292	-0.4032517	2.43684657	-0.2859381	-19.306116
2626	-0.955614	.	-0.7488204	-0.3358917	-66.862033
2627	-0.3177693	-1.1737284	4.04784645	-1.0632484	24.2669498
2628	-1.3857027	-2.9566037	0.00946605	-1.0498796	14.6380706
2629	-0.6147459	0.34179042	0.09579999	0.34554629	45.3870867
2630	0.18520045	-1.5020301	1.57113323	-0.4817175	33.3380671
2631	1.16038856	-1.4834974	2.6218471	0.75187908	85.4869111
2632	0.92052289	.	0.99713278	0.03648824	0.91806374
2633	2.41616622	-0.6297589	0.47246554	-0.1241091	-32.468925
2634	1.65868143	-0.3537648	-0.0892014	-0.692271	-61.707863
2635	-0.3552192	-0.9565127	2.48617944	-0.298076	16.7369687
2637	0.42608035	0.04984551	-0.1891497	-3.0120769	149.616596
2638	-0.5982923	-0.8979671	0.04144092	-1.6172393	51.3053102
2639	0.10537715	-0.8527312	1.6363588	1.15924454	-3.5959398
2640	-0.483525	-0.7459645	0.10092406	-0.0648477	62.3620846
2643	5.31690422	-0.7558474	1.40976885	-3.1581064	-3.7555003
2646	-0.9825253	-1.5348353	0.15062868	-3.8004567	22.5199736
2648	-0.5137607	-1.0108281	0.30285176	-0.3660928	-69.870541
2649	-0.0736853	-1.5639036	-0.2678512	-1.4604643	-4.4621219
2653	1.67931011	-0.8688363	-0.0060321	-3.4917433	-33.919524
2654	0.40991758	-0.3121898	0.00444692	-2.0925176	-58.30953
2655	-0.3124261	-0.2035112	-0.4936567	-5.1747076	54.0657393
2657	-0.5084905	0.88499956	.	-0.3737228	5.41642871
2658	0.22382513	0.15305647	.	0.50084486	20.9203853
2659	-0.4708977	-0.8317384	.	-0.1460706	59.6804004
2660	-0.16479	0.89985131	.	-0.6111048	-17.36534
2661	1.12503051	-0.2358802	.	0.03158403	29.1465797
2662	-0.9661726	-1.6385157	-0.190592	0.66666863	4.2718907
2665	-0.1596386	-0.6692209	2.54367889	0.28783589	78.5049613
2666	-1.3370765	-1.809183	1.45729528	2.11096735	60.3295529
2667	-1.0376164	0.31560183	1.15062872	2.79954261	36.2689628
2668	-1.1433416	1.69773261	0.66572714	4.25246222	104.761962
2669	2.98882046	0.28778182	2.15077954	2.46097246	36.9540039
2671	-1.3255338	-1.6416572	3.1471557	0.35667091	25.1159895
2673	-0.1624528	1.38918641	-0.5174957	-1.0225805	-14.172246
2675	-0.566659	1.92939841	0.44984186	-0.6528154	39.1377482
2677	0.67360211	-0.8133695	1.49854883	-2.2698125	51.7679111
2678	-1.9056168	-0.033223	1.52117528	6.63011436	32.3551032
2679	-0.8477426	-0.494745	.	-0.4625658	-56.708273
2680	3.60132054	-1.02831	.	-0.5682484	67.4237115
2683	0.62896046	0.67811769	1.35404232	1.69284814	48.153944
2684	-0.131017	-0.1591379	.	.	.
2685	-2.3196926	-1.265136	.	.	.
2686	.	.	.	.	.
2689	0.38541649	-0.0311105	0.37419651	-1.5672956	2.30764485
2690	0.24125517	0.33398111	-2.02943	-0.0511195	22.0153357
2691	-1.2251286	-0.4921897	1.9038776	-1.5402775	-31.54627
2696	-1.3948743	-1.2912444	-0.6005475	-3.7066545	183.526092
2697	0.71011984	-0.4408999	-0.3717972	0.43451459	6.34490154
2698	0.04144977	0.18125241	-0.2051246	-1.5553428	15.0643549
2699	-0.6893296	-0.4583627	-0.7260809	-3.3537943	64.4463715
2701	0.61660998	0.75454298	0.64615517	-0.9878862	-13.682169
2702	-0.0647418	-0.3392506	0.06162098	-5.6018753	153.930628
2703	0.20861258	1.23806817	-0.4191702	-2.2483578	71.9668256
2704	0.84256497	-0.0058028	0.6088269	-1.7081552	42.412797
2705	1.59448161	-1.5198489	0.44459937	-3.5644008	80.1180824
2706	1.32124787	0.52940856	1.09038016	-3.3468243	-30.282728
2707	-0.8782836	-1.7410299	0.39821686	-0.3269598	10.6475652
2708	-1.8458568	0.45029152	-1.0004686	-2.4531283	25.7167831
2709	-0.6398529	-0.926505	-0.9398225	-3.5122306	-26.30293
2711	.	.	0.08177374	2.76171072	-65.270682
2712	-0.2111876	-0.4827864	1.0979292	.	12.3632647
2715	-0.4652048	0.60786171	-1.648164	-2.7408197	140.302705
2716	-0.8718693	-0.6189449	-0.900601	-2.1207207	35.4890976
2717	2.51981257	-2.1990381	2.16492595	3.11891955	0.97059232
2719	-0.9452349	-0.6947472	-1.9686366	-2.610101	70.352075
2720	-0.1377267	0.5370971	1.59355047	-0.3652209	72.9011812
2721	-0.0247098	0.45462733	-1.9587617	0.29362192	141.939092
2722	-0.7866545	0.19134389	-1.9813373	-1.6641768	224.705181
2723	0.52277387	-1.4844596	-0.8572698	-1.4211712	-90.864424
2724	-1.6138396	0.76308904	1.16945513	-0.0782057	24.8225765
2725	0.65398047	-0.5454965	-0.3896957	-0.8234108	39.492069
2726	-0.9750891	-0.3544077	1.61539293	3.30530831	43.2852472
2727	1.57003809	-0.5205276	-1.966017	-3.5102946	77.4220867
2728	-1.074442	1.44290142	0.06541631	0.68738153	7.37409072
2729	-0.0105284	-0.3564602	-0.2572783	-1.0751853	8.19202666
2730	-0.3853114	-1.2825589	1.52393833	4.28847779	59.811114
2731	-0.4951322	-1.2839723	2.51895294	-1.8102284	70.9951389
2732	0.12301274	0.36769404	1.11178108	-3.4792268	-10.313224
2733	-0.6103	0.64739116	-0.5375181	-1.4192719	93.3963816
2734	-3.5278183	-1.1485266	-0.0008454	-2.021983	9.05940807
2735	6.04988026	-0.2979635	0.99653587	-1.1217898	15.0833767
2736	-0.4615117	0.09437354	-0.4825082	-2.3233382	-33.109595
2739	-1.4945407	-0.0292702	0.56261726	-0.2608196	34.534322
2740	-0.0734048	-2.0592643	1.54627551	3.34855671	-44.232658
2741	-0.2308157	-3.5499241	1.49372872	-2.2830914	137.899106
2742	0.83926777	-1.6607873	1.07396048	0.35541239	-23.632677
2744	-1.6182115	-1.3342901	0.12091344	-0.4737933	92.9723868
2747	2.32784099	0.4840186	0.10425399	-1.9124848	-34.500008
2750	-0.4465161	1.958312	0.56064067	-2.0908885	126.961639
2752	-0.862057	-0.734844	1.79389438	1.02626995	129.023992
2753	-1.4913427	-1.3729275	-0.0846693	-2.2157885	217.463394
2754	-0.1700699	-0.0865553	0.16132393	-0.360666	48.9684681
2755	-1.093209	0.29527447	0.00177429	-1.9221763	19.0993467
2756	0.82056549	-0.9236678	2.11490197	-5.3834368	-0.9002015
2759	-0.8987294	-0.7051951	0.00177478	-1.922176	19.0993937
2760	4.10770896	-0.4692091	1.51444259	1.07447743	-85.375323
2761	-0.7896242	-1.170016	1.49934361	-0.7084414	-147.0553
2763	0.92749318	-0.1085924	0.90296675	-3.7432131	153.07859
2769	.	.	1.00834595	-1.6888792	-47.08082
2770	-0.0508383	-0.4026247	.	.	.
2772	-1.1491783	0.18034013	.	.	.
2773	0.83675269	0.49249306	.	.	.
2774	0.17804043	0.21528301	-0.0274582	0.73045707	-7.2450411
2775	-0.7049866	2.09525557	-0.0484135	-2.0679928	49.5428836
2776	-0.6498776	0.86347305	-1.0222189	-1.0699302	-11.433062
2779	-0.1504583	-0.3275728	1.49786698	-2.7049705	110.28764
2780	-0.5811993	0.32310443	.	-0.5685667	73.1674602
2781	1.73390827	0.20032899	.	-0.1330164	91.8015325
2783	0.77972885	-1.0116753	.	-0.7334988	15.1965398
2785	0.70898391	-0.5138318	1.4568252	-1.8683807	50.413938
2786	0.57540966	-0.8272507	-1.0615117	-3.567025	93.8919222
2787	-1.1329208	0.78909019	1.46206346	-1.6687686	42.3779148
2789	0.2529022	-0.6230628	0.81436969	-2.9242428	68.4262178
2790	0.54029436	-0.6394638	2.33325322	-3.3383606	63.5701069
2791	-0.1948346	-0.5150522	1.47907553	-1.9836411	217.604296
2792	-1.871302	-1.2937311	-1.7746776	-7.1099059	71.7639809
2793	-1.0385633	-1.1310475	-0.9593362	-2.2870025	-8.0355934
2794	0.10810228	0.56883121	-0.382059	1.3581373	21.2089622
2795	-0.4172557	-1.2764192	-1.3913912	-1.8219301	33.5549915
2796	1.11596064	-0.2482099	-1.4333861	-3.6322338	89.109966
2797	-0.5862524	-1.1712047	0.08527823	-1.2720984	64.41903
2798	0.44557442	0.09915524	-1.3353978	-3.741525	-40.518991
2799	-0.4697707	-0.3505159	-0.1687806	-0.8441722	-9.6673188
2800	0.75332829	0.02168892	-0.1520804	-1.3483706	83.5445014
2801	-0.4981726	-0.7703376	1.83193821	0.48104898	66.6783703
2802	-0.5629693	1.08228524	0.74987982	-1.07051	-96.91211
2804	-0.4206777	0.34550657	0.09927623	-3.001997	54.3879794
2806	-0.6974164	0.63501168	1.5485226	-0.987584	-6.0905729
2807	0.74149473	2.46743502	.	.	.
2810	2.60581637	-0.6519786	0.08994485	0.81793509	75.7490327
2811	-0.2336788	0.66577856	2.07541821	-2.0813074	82.4296577
2813	-1.3134649	-0.7688206	-0.4217138	-3.5641529	94.9297111
2815	2.20904971	-1.0272375	0.55156137	1.60288139	-21.517316
2816	-0.268128	-0.2707073	0.55609066	-0.3242422	2.48965671
2817	1.77313798	-0.2656408	0.55865792	-1.7899461	13.7476699
2818	-0.1216861	-0.7982849	0.54099148	-2.7171612	-63.73632
2820	-1.4480841	-2.3859551	0.54703177	2.50000559	-41.254329
2821	0.23297548	-1.2692288	1.12817953	-1.7727624	31.4360471
2822	-0.2069164	-1.3800823	1.06665966	-2.2441997	48.8467049
2823	-1.7650452	0.40851987	2.05533624	0.31861181	3.48268301
2825	-1.3285586	-1.1588309	0.54476634	2.62856834	-47.17932
2826	0.27671734	0.37190678	-0.0405443	-0.0471318	103.763481
2827	1.25782305	-0.0830143	1.01687874	-1.1064946	-75.753533
2828	-0.1004273	0.14258086	1.05100538	-0.4184697	43.10335
2829	-0.9433201	0.5738826	.	.	.
2830	-0.3749668	0.02587576	-1.9193879	2.6378678	97.6569703
2831	1.0274855	-0.8348129	0.28744819	-0.7768724	-14.445986
2832	1.2380858	-0.8589138	0.06194819	1.27773236	133.122016
2833	0.24634104	-0.068765	-0.0455199	1.56032912	121.028106
2834	1.84903917	-1.5438468	-1.5651975	-2.7478036	138.885056
2835	0.95594898	0.93182948	.	.	.
2836	-0.6280214	1.71456112	.	.	.
2837	0.0194945	-0.6857676	2.41677787	-1.997432	-1.6007736
2839	-0.2437523	0.26938792	.	.	.
2842	-1.2404342	0.1832774	0.8264422	-0.447035	152.931619
2843	-0.2812968	-0.1143436	-1.1238325	-0.5785625	-44.078785
2844	-0.225059	-0.8458059	-1.179889	-3.1466355	-24.404994
2845	-0.2239319	0.74472556	0.30617575	-0.9290683	60.1741824
2848	0.97107282	-0.2602637	0.60754651	1.30377197	74.2892033
2849	0.03263014	1.74167117	-0.0107915	-1.6138481	3.90561979
2850	-0.4950215	0.42642581	.	.	.
2851	-0.2568919	0.51616552	-1.0447614	-0.7943552	-82.609004
2852	0.02420583	-1.5428051	2.6118565	-0.5828911	20.1635942
2853	-0.9898906	-0.592769	1.49594617	1.04022561	76.0590292
2857	0.25934579	-0.9082774	-0.6704938	-0.4789001	58.7352338
2861	0.41790872	0.33359006	-1.2828582	0.08536376	130.105029
2862	2.17106288	-0.5921358	-0.2828585	4.08536414	130.105038
2863	-0.1080822	-0.7388965	1.28273321	4.11247233	69.4990342
2864	0.07411563	-3.0830645	0.80452873	-1.4176762	82.1680499
2866	-0.6751883	-1.7766742	-2.0043608	-1.8549797	72.1279638
2867	0.838346	-1.2306594	2.52832048	-1.9165838	69.7935651
2868	1.98756571	-0.4475039	.	.	.
2869	-0.7010807	-1.4990473	-1.1948691	-1.5320662	-0.8187347
2870	0.21618696	-1.1620978	.	.	.
2872	-0.846221	-0.3893999	2.55132326	-3.0510743	61.8025303
2875	0.62589688	0.01165489	-0.9528721	-4.789728	130.826554
2876	-0.0173116	1.41994941	.	.	.
2877	-0.3906531	-0.8101704	1.8752147	1.27743818	16.5811314
2878	-0.8202111	0.24935997	-1.537092	-1.1073273	13.9919487
2879	0.31145872	-0.3594398	0.7087423	3.02209153	43.9861794
2880	-0.3559503	0.2496144	-0.3210212	-0.4832971	77.9992026
2882	1.03202881	-0.0914187	2.07868548	-1.5661412	44.6977557
2885	-0.5582473	0.71302023	1.03648586	-2.3006704	99.9767409
2886	1.14145196	-1.1798857	0.72659992	-1.6746774	37.0411808
2887	-0.5346661	0.4822847	-0.0311398	-4.0062484	22.9729799
2889	-0.2147228	0.08253196	-1.0301242	-5.6795021	-19.683927
2890	0.93517906	0.55011486	-1.3076069	-0.6441211	-100.28868
2891	-0.6792677	0.08469317	0.13210866	2.30654978	-41.11767
2892	-1.6330503	-0.6014955	-1.5177689	-3.2450653	164.716825
2893	0.37671831	-1.590137	0.73783331	-2.9543423	151.126568
2894	.	.	1.59871398	2.75190884	32.5454516
2895	-0.7846924	-0.5007924	-0.4162084	2.24658899	143.101978
2896	-0.9122674	-1.6478166	.	.	.
2897	-0.6646297	-1.4717912	.	.	.
2898	5.21416404	0.85495602	.	.	.
2899	1.46121277	-0.5075571	.	.	.
2900	0.0253762	-0.4319163	-0.0192343	-2.8040941	38.1749404
2901	.	.	1.59725554	1.55468026	-29.14252
2902	0.76320587	-1.2256529	-0.9000728	-3.5090289	93.1325372
2903	-0.347515	-0.4371981	.	.	.
2905	-0.3784615	0.52697656	0.88552256	1.57866439	154.750931
2906	-0.4299347	0.57124981	1.98076613	-1.8040931	46.6429466
2907	0.20681986	0.58260357	-1.4954234	0.60021682	19.6159257
2908	-0.3330894	0.59228901	-1.5609032	-0.511637	93.9399536
2909	-0.8603874	0.16371209	.	.	.
2910	0.27440476	0.2572462	1.05991922	0.93172254	181.3132
2911	0.20186859	1.75203605	-1.3799479	-1.9033149	-6.8486776
2912	0.63466431	-0.5516763	-1.3196638	-0.8539866	-68.198667
2913	-0.1673821	0.53085106	.	.	.
2914	0.73893315	-0.5825926	-1.0841777	-0.8821866	72.4680577
2915	-0.6702139	0.48989251	2.1404508	3.08143582	55.5356829
2916	0.17771589	-0.4947779	0.9926706	0.39806178	33.1299468
2917	0.19122741	-0.5707849	-0.013282	-0.7030167	39.8859323
2919	0.36579705	-0.1066705	.	.	.
2920	0.31499445	-0.2372905	1.38594408	-1.0337684	64.7478253
2921	-0.1883514	0.37388194	-0.9934879	-0.9351121	-55.013174
2922	-0.545437	0.31694183	1.53358818	-5.2168888	-128.37117
2925	-1.2876376	-0.850843	1.33665782	-2.163923	91.6077866
2926	-0.1699934	0.43554206	1.45225609	-1.8795072	2.811821
2927	-0.7638836	0.15291561	-1.9995169	1.95995532	-45.381192
2928	-1.0866354	1.53657635	-2.0508086	0.31405024	-40.895151
2929	-1.286932	-1.2124294	-2.0327233	-4.3711498	-58.337147
2930	-0.8059088	-1.1435766	0.47636993	0.54022383	-17.451184
2932	0.96049437	-0.6103916	0.36785881	4.65143319	91.6398043
2933	-1.7957163	1.13917387	-2.0055448	-0.1449777	-24.185166
2934	0.48087292	-1.6806465	.	.	.
2935	-0.6371889	1.48139388	0.36479317	-1.1550086	52.7818798
2936	-1.0772809	-0.1303599	.	.	.
2937	-0.5449748	0.52137252	1.78293891	3.59049402	69.4562859
2938	-0.3774455	-0.4620632	0.78014344	1.13012102	-48.724664
2942	-0.5352962	-0.3822847	-0.732833	-3.852534	166.203088
2943	-0.868489	0.29957355	0.30038663	0.10076566	9.13200656
2944	.	.	0.77943747	0.84914692	-75.068674
2945	-0.0535971	-1.2283358	2.81843304	-2.5485385	93.9418201
2946	-0.4747285	-1.3097988	0.78012856	-0.1816397	-26.313653
2947	-0.269876	-0.836314	2.47302212	-2.4400739	-8.6982049
2948	.	.	-0.4265649	4.1414966	57.5170015
2949	.	.	0.07021014	-3.0481659	-78.846959
2950	1.4866996	0.73330839	0.24086051	0.08999083	87.9660393
2951	-1.8977526	2.90742237	-0.1638964	-2.2927682	-16.66096
2952	-1.0455818	-0.6706143	-0.4830014	-1.7496014	106.411793
2953	2.4128344	-1.6632959	0.09536821	-3.3854754	28.567803
2954	0.44186243	0.99267747	-1.9106597	-2.4904079	38.6318454
2955	0.1069347	-0.4049259	-0.9408022	1.98492775	73.0608049
2956	0.06312916	-1.3294086	1.52522972	-1.0636641	26.2121124
2959	0.08374521	-1.0267547	0.51325686	-0.2054496	42.0180767
2960	1.10090935	-1.0039728	0.14359589	-1.5460119	-7.9451915
2965	0.47264736	-0.7807446	1.56522601	0.08986021	75.699803
2966	-0.6840061	0.84325709	0.82406816	-0.3629836	60.6379317
2968	0.41182778	-0.0932596	.	.	.
2969	0.28500322	-0.6613732	.	.	.
2970	-0.0273319	0.01650598	-0.3365368	1.44096092	71.0261552
2971	-0.2179614	0.83715586	0.13722663	-0.969882	95.2692556
2974	-0.2805087	-0.1474279	0.59259626	-3.4386959	102.195747
2976	-0.9600292	-2.1379466	0.51939022	3.22983242	-24.767867
2977	0.74965921	0.62380944	0.51903687	4.07934623	-39.899924
2978	-0.4863263	-1.3941269	-0.9783376	1.02035778	72.6001051
2979	-0.115294	0.09754387	-0.7840628	-0.7373532	26.6431998
2980	-0.0434163	-0.6827492	1.31748572	-2.5330921	5.72472032
2981	-1.3263093	-0.9341885	1.29392599	-0.8876477	116.795945
2983	1.48773614	0.27167376	-0.327921	-4.301402	132.101543
2984	2.23488383	0.68892698	.	.	.
2985	-0.8701005	-1.8394166	1.53374774	-0.4584767	-25.537832
2986	-2.0932913	-0.0001231	.	.	.
2987	-0.3664681	-0.2943307	.	.	.
2988	-1.1282506	0.03214175	-0.7088794	0.93390295	202.659337
2989	-0.1523308	-0.445035	-0.4137143	-4.4441153	-70.067599
2990	.	.	.	-1.3023661	-2.482015
2991	-0.5419436	-0.7194352	0.53374799	0.54152324	-29.130881
2992	-0.2784604	0.74276068	-2.0205076	2.59712832	24.1241523
2993	0.27356394	-0.5492926	1.32054688	-6.2014965	81.6074851
2996	0.55343383	-1.4748002	-0.0084513	0.80699346	31.9531177
2997	3.32523218	0.07182395	-0.0199355	-2.0371394	-29.958315
2998	-0.6718316	-1.8369666	-0.0584173	-2.9086301	144.607589
3000	-0.464852	-0.1915492	-1.0876242	-1.763545	28.1704762
3002	-0.4690836	0.44889241	1.03158649	-0.7432443	76.54603
3003	-1.0325316	0.20524093	1.27463191	-1.9204715	142.53544
3004	-0.4624037	-0.802548	0.12597177	-4.631342	-15.088053
3007	-0.2872089	0.4518804	1.03163238	0.22203769	78.494031
3010	0.84191506	-0.0786779	-0.0913669	-2.2500696	96.3636833
3011	0.54328159	0.32399693	-0.8197722	-0.6869465	-47.392093
3012	-0.4299344	1.29791237	0.6621427	-1.0017449	-28.642062
3013	0.05938652	0.20519839	0.70381161	3.28447185	12.9623077
3016	1.35358819	-1.1177537	0.96815941	-0.2392941	27.6646915
3017	-1.0215143	-0.6966812	.	.	.
3018	0.77038705	0.7871492	-0.043927	-5.3225752	-74.358491
3019	-0.6665644	-0.0691823	0.98472663	-1.636595	-77.926332
3020	-1.1737901	-0.4098644	0.98787483	-3.9857348	61.6476698
3022	-0.8868936	.	0.9869072	-2.476633	24.4156441
3023	0.01940402	-0.1585975	0.38976071	-4.4768374	18.652491
3025	-0.3645502	0.38501204	-0.5318408	-2.2392939	32.0227268
3026	-0.8467521	-1.7506215	-0.2966635	-4.4955788	77.0998395
3027	-1.127367	-0.050964	-0.0318406	-0.2392939	32.0226773
3028	-1.9124103	0.07892025	-1.5199352	-1.0371389	17.2077138
3029	-0.4026014	1.21448587	-0.0794618	-0.0479138	91.2816804
3030	1.1347848	-0.708141	-2.0921539	2.83796125	11.9184752
3031	-0.6856188	0.43467675	0.39053301	-1.5821837	-157.25771
3032	0.13374489	-0.0460403	-0.8259212	-3.9716374	38.0083079
3033	-0.0216804	-0.0254583	-0.3098822	-2.6800533	101.244882
3035	-0.2864271	0.26322035	0.04289397	1.97415036	161.28226
3036	0.66191159	0.59208794	-1.367525	-2.3865145	25.0650605
3038	1.69764535	-0.5108597	-0.3496666	-4.0832829	8.39007186
3039	-0.4025893	0.52547823	-0.6102395	-3.4768368	18.6524598
3040	-0.9610991	-2.5250636	-1.2006652	-1.0508308	109.561456
3041	2.51478568	0.89235738	.	.	.
3042	-0.1098301	1.79231251	2.3957894	-5.3719043	16.4344602
3044	-1.2860355	-0.096706	0.37167507	-1.7916349	44.8654552
3045	-0.1954042	1.1314257	0.4129669	-2.6630041	45.4886219
3046	-0.6467068	-1.4099604	-0.5929857	-0.7640814	52.2006401
3047	0.5402528	-0.6594737	1.47249346	-0.6522286	-17.634387
3049	-0.2173528	1.2166628	-0.2395955	-0.1131519	29.7919392
3050	-0.291785	-0.4931358	-1.0084299	3.14426855	229.186669
3051	1.97053466	0.43941061	.	.	.
3054	-0.0727856	-0.7630424	0.09642472	1.1461789	63.3532293
3055	2.57897603	-2.055038	1.05314351	-1.9403504	63.5107673
3056	1.60207629	0.10460337	1.05263665	-2.3284399	41.3627386
3058	0.91509724	-1.4278679	1.05199151	0.98762815	17.5326875
3059	-0.8265408	0.33913208	0.41990235	-1.9521732	11.2194942
3060	-1.4213644	-0.9310537	0.10848565	-5.9987436	115.828328
3061	-0.7198941	-0.0240365	-0.8128026	2.23378487	43.1012861
3062	-0.8755445	0.63115686	-0.5888854	-1.4898309	-105.65706
3063	1.26411288	1.93184092	.	.	.
3064	-0.0076741	0.92271026	-0.1793109	-4.0638229	-14.748023
3065	0.1990699	0.05889076	0.87441475	-3.0481324	-10.000349
3066	-0.8193721	-0.0807592	0.90473101	-0.1310274	-6.5581128
3068	0.03240816	-1.3411525	-0.1071742	-1.3331828	15.5629147
3069	-1.2535894	-1.2279173	-0.0833642	-0.928872	-11.834076
3070	-0.1947751	0.91111014	0.68245394	-3.2682017	8.92564457
3073	-1.0561004	-2.0068649	0.436728	-6.9975264	43.4853135
3074	-0.4956823	1.58553029	-1.2335667	-3.0082187	27.7839161
3076	-0.3250948	0.19673302	0.27246707	-0.4309758	-15.800746
3077	0.28017306	0.89567649	-0.125056	0.88057234	-55.290062
3078	1.81175078	-0.3098438	-0.4607092	-4.9588487	177.287688
3079	-0.5926986	-0.5720715	1.55938343	-2.6849232	206.732049
3080	0.49714178	-0.5272777	-1.209453	-1.588488	15.5549492
3081	-0.4296084	0.80779304	-2.1297717	-1.6001657	38.9298477
3082	-0.6802187	0.25959256	0.64259784	-2.6816965	43.8951254
3083	0.19886759	0.90896717	-0.7687719	0.97879963	77.0003894
3084	-0.5780024	-0.6442997	2.08807235	-2.2987601	-25.056896
3085	-1.0755969	-0.5796251	1.33834037	-5.5381872	152.325264
3086	-0.2057031	-0.9603882	-2.1237438	-2.4952335	58.3339493
3087	-0.9596199	0.17864335	-0.5936017	-1.9705692	28.2128718
3089	0.015789	0.96133831	0.95191699	-2.2802812	2.80998371
3090	-1.276998	0.70642323	-1.069488	-4.550838	8.16886555
3091	-1.4913268	1.41685377	.	.	.
3092	-0.8779719	-1.0783045	-1.9911192	-2.1867104	-66.997143
3093	0.83958878	-0.553288	-1.0875734	-1.8656359	30.563875
3094	0.3452754	1.0282813	-0.045374	-3.1311063	-12.119087
3096	-0.7256131	0.78185133	0.495803	-0.6352478	55.1561831
3097	.	.	.	.	.
3099	-1.4740485	-0.2690522	0.66016401	0.82088921	-41.254871
3100	0.21236729	-0.4946817	1.79170787	-2.888889	48.0446877
3101	0.00333938	1.80581129	0.70881654	-0.523909	54.8789336
3104	-0.4202802	-1.5823111	-0.1840363	1.29548778	-40.27011
3105	-0.2505823	-1.0432869	1.66008758	0.42208851	-32.295876
3108	2.33317923	-0.726294	0.37325427	-1.644134	-4.4092081
3109	-0.3285033	-1.474678	1.37376113	-0.2660451	17.1598766
3110	-1.2491436	-1.047752	0.48029904	-0.3906269	-11.23999
3111	0.2673	-0.2353927	-0.2673727	-3.1195982	56.8328839
3113	-0.3400602	-3.1069152	0.37248608	-1.8921488	-21.03418
3114	0.78040123	0.87425259	1.17338242	-3.0246569	70.8958523
3116	1.47659336	-1.3795121	.	.	.
3117	0.42399569	-2.1596261	0.78129059	-2.3023268	35.6036467
3118	-0.864948	-0.1285966	.	-3.0036854	138.844869
3119	-0.7257252	-0.8953584	-1.2347888	-1.5867074	8.94487264
3120	0.76877425	0.53542901	.	.	.
3121	-0.8235202	-0.2427061	.	.	.
3124	2.02651646	0.045819	0.89640809	-4.105138	137.145363
3128	1.60396956	-1.5658303	.	.	.
3129	-1.0707021	-1.5852107	3.69180783	-1.6195527	21.8825706
3131	1.33405991	-1.169913	.	.	.
3133	0.02886239	-0.9073489	1.56618502	-0.7547727	-81.666617
3136	0.780888	-0.4110572	1.5706339	0.30694974	219.552505
3139	0.73840738	-0.1126159	0.93113635	-1.9013801	50.6139915
3141	3.61459018	-0.7768138	0.84032156	-2.6109554	77.2091866
3142	-1.1797808	-0.2439917	1.33067509	1.82127475	-49.034155
3144	0.16257408	-0.5993982	-0.4353961	-2.053026	82.1315161
3145	1.14837029	0.15006189	0.08869325	-0.0919216	52.7251039
3146	0.67806879	1.29280436	0.08160615	-1.78888	29.2601366
3147	-0.4067648	0.81497372	1.02888746	-3.6594917	127.312549
3148	-0.3208212	-0.0904255	-1.39968	-3.4465607	54.1415199
3149	1.03288062	-0.7629947	1.14794054	-2.6379406	5.36154838
3150	0.82248575	0.36951881	1.23598111	-0.7445391	132.812077
3152	-0.472674	0.55041455	0.02888746	-0.6594919	141.287554
3153	-0.9860258	-1.4995638	0.94478467	0.17841188	83.4157768
3154	-0.7858856	-0.4594999	-0.8342011	-2.3347072	2.31255715
3156	-1.1852217	-1.0020089	0.3203792	-0.2754786	77.479151
3157	.	1.99534192	1.3203792	-2.2754784	77.4791312
3158	-0.6261747	-2.5972724	1.00121824	-2.2410341	-8.4979625
3159	-2.544951	-0.2177558	1.36276886	-3.8621089	120.346526
3162	0.67960094	-0.9682685	1.37743397	0.75052303	-27.006218
3163	-0.8682666	-1.6098985	0.37760404	-0.480114	-19.472241
3164	-0.8507471	1.43891521	2.36860638	-3.4360162	13.7400857
3166	-0.6172761	-0.9579025	0.3771422	-0.9229232	-40.020204
3168	0.95092813	-0.3741844	0.98193503	0.11083236	-3.4151045
3169	1.09448235	-3.4810452	-1.5190625	5.59641335	-45.622055
3170	-0.2835472	-0.4945844	1.44906615	-1.1183471	44.3446231
3171	0.63170542	-0.2018767	0.0890873	0.64741312	77.6363296
3172	-1.1990303	-0.3173782	-2.2859069	0.77004162	-49.636589
3174	0.27721801	2.96036796	1.08908768	-4.3525869	86.1873895
3175	0.94448521	0.68475444	-0.055215	0.1784114	134.391761
3176	-0.3536438	0.01573786	-2.4049596	-4.2515105	80.0533973
3177	0.69316131	-1.1100875	0.08317571	-0.2206311	-64.819239
3178	0.51179783	-0.3084381	-0.069532	-4.0906541	157.771771
3179	-0.1973635	-1.2490863	-2.3275756	-1.9375013	11.9163637
3180	-1.1992466	0.58959468	0.1605188	-3.1396563	24.4163913
3181	0.86403575	0.41830127	-1.2978124	-2.4321132	-15.559605
3183	-1.0583591	0.99273765	-1.3692438	-0.6450436	68.5644156
3184	-0.4499892	-0.5333236	1.26171409	2.57866159	-71.562648
3188	-0.8535513	-0.383818	-1.2163367	1.43414036	169.50956
3189	-0.6811046	-1.9713503	1.70657188	-0.6158962	108.44677
3190	-0.2554703	-1.7610172	0.36112767	0.60860085	11.3126132
3191	-1.4857335	-0.2264945	0.35790296	-2.6110604	-130.57939
3192	-0.3256994	-0.1572987	3.06135679	-0.1662019	14.5193951
3193	-0.2948142	-0.3047964	0.52460852	-2.3518441	80.3864131
3195	0.50538401	0.23071389	0.10436509	-2.2154441	26.577009
3196	-0.0661438	-1.4307162	0.18659186	-1.4058477	136.014594
3197	-0.2535416	-0.2533511	0.19757599	-2.0210779	91.8966272
3198	0.03892914	-0.7927822	0.18842238	-1.3417211	89.7885514
3200	-1.5194132	-0.999399	-0.0178691	1.40722966	98.6677185
3202	-0.6391762	-1.1248304	0.07255686	-2.0187782	11.344757
3203	-0.1182209	-1.3219216	0.21065536	-1.3909194	19.6277324
3205	1.13434872	0.96786111	0.06155777	-4.2153168	109.914124
3206	-0.7842566	-1.0274877	-0.1864322	0.51925912	33.7256813
3207	-0.9219244	0.05148011	-0.1864318	4.51925931	33.7257278
3208	-1.0620881	-0.6468471	-0.1864318	0.51925966	33.7256838
3210	-1.1992467	0.74804304	-0.7930469	-2.212461	163.151482
3211	0.04808015	0.52179627	1.91226275	0.86619666	90.1981973
3212	-0.1019243	0.63711188	-0.0040247	0.1565882	64.1031464
3214	-0.0801747	-0.3732635	0.51421344	-3.4407981	-26.75011
3215	-0.3369451	-0.0101967	0.44862141	-2.4679056	36.9439201
3216	0.08617051	0.00010303	0.60614571	2.38507414	129.167695
3217	-0.4166581	0.76784884	0.37574907	-1.2743433	-3.6995335
3218	0.21888505	-1.1466536	1.48797658	-3.8516407	-1.2731587
3220	-0.1047549	-0.503544	-0.1691837	1.02765966	48.0479046
3221	-1.6	0.36323644	-0.1870416	-4.2755736	65.9059637
3223	0.94903731	0.34607881	1.59878538	0.21056562	34.7273559
3224	-0.2500514	-0.6353079	2.59746504	0.64918016	-24.176665
3226	-1.2521783	1.20042648	-0.1388104	-3.6721206	7.88275378
3227	1.02041337	-2.7408062	0.78319486	1.21903939	108.870904
3228	-0.95157	-0.8260377	-0.1989469	-0.4777288	95.086905
3229	-0.0615045	2.01903423	-0.163018	-2.668803	13.6459
3230	0.42995308	-0.6784436	0.08357576	1.76498659	7.45091199
3231	-0.5834724	0.80951102	0.81891135	-2.1744955	76.7939568
3232	-1.5116128	0.85273124	-0.9746217	-1.0541887	74.6562373
3234	1.84722671	1.32231365	-1.6451603	-3.3655694	14.5969125
3235	1.96972675	-0.6859337	0.08015609	-2.5164588	126.680778
3236	-1.0220148	1.35668264	0.27436494	1.65342067	39.5691085
3237	-0.8688465	0.27579966	-1.4521401	-1.8414795	63.6959185
3238	-0.5993192	-1.024653	1.73895922	-2.7963465	-24.275208
3239	0.56781641	-1.2067407	1.24263564	0.482597	-80.392175
3240	0.18429353	0.46854699	0.16416171	2.11470535	9.58347013
3241	1.84566224	-1.8087342	0.6633334	-3.71035	-26.658483
3242	-0.0927545	-1.8765148	0.25032954	1.31974452	25.0308792
3243	-0.9177916	-0.6630548	0.16405441	0.82238418	4.88552156
3244	-0.3341653	-0.7605734	2.66339439	-1.7633081	-23.973495
3245	-1.0351488	-1.8851074	-0.3366058	2.01669097	-23.973512
3246	-1.6049418	-1.2700154	0.66368598	0.16013779	-11.221479
3248	0.09741276	2.05535555	-1.0425545	-2.7469709	-88.461518
3249	-0.6832446	1.45314767	-0.434283	-3.5382461	61.757934
3250	-1.0556669	0.08935934	0.05381207	-1.7404011	73.661907
3252	0.0696363	-0.9565792	1.19540182	-0.5707653	60.6000294
3253	0.3077951	0.16606593	1.24878627	-0.9430851	121.984429
3254	0.45888334	-0.384519	0.08952883	-5.1339357	49.6358991
3255	-0.4445733	0.03876225	0.23834438	0.39300269	-101.87905
3256	0.70018065	-0.3562141	-0.7479595	2.18767066	-21.406114
3257	-1.118097	1.16194754	2.61911012	-1.317315	13.0734369
3258	-0.1475074	0.01134461	0.16096035	-1.9210047	-19.543029
3259	-0.6700079	0.43502014	0.28291238	-1.9911286	-18.048929
3260	-0.8029948	0.21187789	0.27084422	-2.9047052	123.963095
3261	0.53049732	-0.7903098	0.25568638	-0.5214368	23.8690386
3262	-0.02255	-1.5005997	1.43802101	0.29462642	9.55249745
3263	1.54371984	1.70590754	-0.45214	-2.8414791	87.861948
3264	-0.4091664	0.12782445	-0.9405455	-2.4399459	67.2386465
3265	-0.4246891	0.96157356	-0.0383039	2.76865421	-114.43517
3266	-0.0998608	0.18445668	1.77171746	8.4958037	-12.957115
3267	0.73426283	-0.2976739	0.71924448	-1.3258828	37.3568855
3268	0.0544365	0.55241475	0.62741463	3.23616747	125.407899
3270	2.96020756	1.1001972	0.45519993	-7.0062439	97.1714529
3271	-0.5389923	0.52045492	1.67332963	6.95514215	95.2909144
3272	-1.0438991	0.39362255	-0.4210029	-6.2821368	79.5824673
3274	0.16214252	0.73537878	2.46175851	-4.9035337	109.976446
3275	-0.1484401	0.87675399	0.81430599	1.68342868	-18.69971
3276	0.93461821	-0.101612	-0.4710578	.	-66.866955
3277	-1.5882696	-0.7455338	-0.2522071	0.65598276	-88.338531
3278	-1.986871	-1.9250437	-0.5313418	-6.4818859	-0.6789268
3280	1.40003006	-1.0901185	-0.5072285	-4.0621557	-25.678935
3284	-0.5239564	0.54181867	-1.133825	-4.2657438	125.122085
3285	-0.033954	0.78610252	-0.5614834	-5.0065502	48.1990189
3287	0.55228878	-0.9042674	2.54099906	3.77730855	-56.928945
3288	-0.6288024	-0.6144805	0.13289726	-0.974778	64.2618886
3289	-0.1724143	1.73538543	1.00323006	0.67003709	-73.113701
3290	-0.4807446	0.46233236	0.89608214	-0.1493597	35.3202728
3291	-1.45984	-0.1508379	0.95489116	1.21489732	-38.367834
3292	0.09328041	0.05948298	0.22920987	-4.6384212	-27.382908
3293	0.88161765	-0.5796575	0.95572085	2.41995445	2.7901312
3294	0.39797524	-0.5235998	-0.544126	0.3875575	9.68617367
3295	0.21559252	-0.1202433	2.956826	-0.8133048	52.4451256
3296	-0.2360572	0.33702795	0.95605817	-2.7013181	17.9621774
3298	-0.6463179	0.62933663	0.97162629	-6.9999115	11.1517099
3299	0.05252131	0.84009464	-0.0132562	1.83291173	18.5680512
3301	-0.2704038	0.12106989	0.99132448	-1.5321189	-46.934764
3303	-0.0729971	0.85352848	-0.021814	-4.8972004	12.9737759
3305	1.4719655	0.55755499	-0.2195453	-4.0656222	84.9520193
3306	0.19581423	0.54405524	-0.2135925	-2.9645458	78.8920298
3307	-0.8877577	-0.9924092	2.69572247	0.89998176	10.0197227
3309	0.10705195	-0.0806265	-0.2347419	-2.5669068	147.207796
3310	-0.5346224	-0.4859328	0.87393817	-1.2107669	70.0948335
3311	0.57825867	1.23959435	0.86379176	-0.6505361	4.05803526
3313	-0.4626377	0.64539981	-0.1004917	-4.0440718	-32.526984
3314	0.04991869	0.62093864	0.81021761	-1.560235	58.9360471
3315	-0.2393455	-1.2643621	-0.0680662	-4.7367342	-16.535226
3316	0.38429718	0.37989138	0.85783976	-3.7516135	10.1560313
3319	0.31145082	1.08445664	-0.7102814	2.31648652	-39.18665
3320	-0.4249854	-1.2615893	-0.1454514	-0.0507425	67.8617914
3321	-0.9346922	-0.3132093	0.84553821	-2.2329978	-7.113785
3322	-1.372055	-0.4498939	-0.1275933	-1.7475102	50.1107574
3326	-0.9924655	-1.1419985	-1.0978303	-2.2421219	32.6088025
3327	-1.433705	-1.1504175	-0.157357	-2.2528979	92.8497653
3328	2.08774649	0.12721752	0.87304734	-1.2194143	54.9723234
3329	0.0614837	-0.5232647	-0.2645042	-4.0722944	211.641759
3330	0.978237	1.96974804	1.92598025	1.16218818	16.5197544
3333	-0.0225478	-0.772207	0.10990824	-0.8806258	181.773045
3335	-0.6662598	-0.2430653	0.84859584	-1.15182	100.351824
3336	-0.8084796	0.18654465	-0.1335466	1.15141223	81.9467823
3337	-0.7973066	-1.4825231	0.756248	-1.7491611	103.983226
3338	-0.4816459	-0.3142228	1.89352298	2.2384683	-29.979143
3339	-1.1449786	-1.4404108	0.83958567	-3.3340752	25.632242
3341	-1.2398676	0.21347475	0.83669012	-2.3539759	122.071758
3342	-0.5976075	-0.9343014	-1.7318469	-2.5470063	101.111289
3344	0.35911583	-0.9108116	0.16690313	-2.9695291	48.4727329
3345	0.38833079	-0.7585396	0.44211246	-2.5088701	128.443251
3346	-1.159196	-0.2577744	-0.4011495	-1.7806145	-30.243772
3347	1.68173211	0.59260072	0.48431075	-1.7743394	89.2532211
3349	-0.1169578	0.33158679	0.53856715	1.17005741	36.9082583
3350	0.10161634	-1.2900086	1.37078652	0.00587958	-1.1424624
3351	-0.4307756	0.18922425	0.80061637	-2.3735216	54.5351519
3352	1.40219635	0.16504512	0.12382931	-2.7698707	71.1745538
3353	-0.0373958	-0.3119203	0.13036632	-3.7333508	-9.5704285
3354	-0.8111629	-1.0992863	0.8422847	0.33402184	25.086209
3355	-0.3551514	-0.5444349	0.95425564	0.92239075	23.6908505
3356	-0.848277	0.19112495	0.9542554	-3.0776093	19.5838785
3358	-0.6299682	-0.3079556	0.83372314	-2.0960001	-10.043478
3359	0.09988273	0.10452196	1.0210645	-0.821974	-55.48614
3360	0.27615776	0.41271521	-0.0218843	-3.6291672	-1.9151111
3361	2.23156173	1.18174855	0.8514531	-3.0261218	-98.639964
3362	0.22091571	1.08903696	-0.3649787	0.84898098	-53.209762
3363	-0.6986371	-1.5262807	0.79466365	-0.4745985	81.1671996
3364	-0.6933329	-0.598509	0.8720483	0.83940956	2.85418463
3365	0.034148	-0.9630921	0.51445281	5.75032447	85.1832466
3366	-0.6337887	-1.5490437	0.32871817	-1.4530309	5.47205409
3368	-1.328275	0.69312158	1.25732888	-3.3955364	-7.2392572
3369	-0.7080993	-0.634364	0.23924447	-2.7103342	11.7487226
3370	0.41615994	-0.568486	0.20307408	3.66006791	49.7226929
3371	0.87035361	1.11696784	1.39738654	-1.5686595	-30.41086
3372	4.77464109	1.51608125	1.2392446	-1.7103355	11.7486996
3374	1.62113165	0.34445556	0.22718771	-4.9202014	24.4067682
3375	0.50588374	0.87114241	0.81847462	-2.0702885	69.7111923
3377	-0.9842015	1.4705978	-0.7350994	4.02001436	129.583157
3378	0.24356099	-1.3940165	0.10216902	-3.6880452	0.90577321
3379	-0.2326095	-1.1180225	0.29349994	-4.7659397	-37.586213
3381	-0.2144875	0.25460648	1.78871123	-4.5756759	104.892165
3383	0.22004518	-0.3114139	0.9542555	1.92239139	53.8608893
3384	0.71410475	-0.5803942	1.33179469	-2.5957663	46.5601008
3386	-0.5051999	0.54453653	1.29899859	-2.10932	79.0281109
3387	-1.0411551	1.02056922	-1.2547272	-2.6054021	17.9147291
3388	-0.6680687	0.91729687	-0.6219987	-2.0595127	24.4121746
3389	-0.1358052	1.75254949	-1.6279517	-2.160591	30.701177
3390	1.0281447	-1.4192765	-0.2124869	-1.1674633	-68.551227
3392	2.10281666	-0.286965	0.06645303	0.70548966	63.0028114
3393	-0.5880579	-0.6448522	-0.8740212	2.71626551	3.83073154
3394	4.03022272	-1.603929	0.36488821	-2.8234334	8.71606726
3395	0.70256343	0.06208271	1.35886019	-1.9283659	19.386023
3397	2.97607057	-0.0811909	1.58999529	0.13472599	-16.207764
3399	-0.0518989	-0.2258146	-1.0347431	-0.0128279	168.384756
3400	1.50614993	1.37578141	0.0605001	-6.3955866	73.1467698
3401	0.13613475	-0.4828422	0.91168373	1.07747199	221.955746
3402	-0.2454371	-0.1480578	0.24432022	-1.9220919	141.967043
3403	-0.9851616	-1.9043643	0.61355928	-2.2977429	5.96100577
3404	-1.0088859	-1.2094945	1.64432635	-4.5594489	64.0527115
3405	-0.9798172	1.11151696	0.10216831	1.31195542	47.8847534
3407	0.03270873	0.39265602	0.09621594	-2.7891217	62.564781
3408	-0.7267623	0.09675606	0.08431056	0.00872263	74.9098066
3409	-0.8857882	1.00548225	1.73128502	-0.7678874	23.1113648
3410	-2.3082919	1.34357253	1.61355878	-1.2977431	26.8640112
3413	-0.2521194	0.45539796	.	-0.4662718	28.0386771
3416	-0.4430582	0.38116881	0.3260534	-3.3356491	73.7586854
3418	-1.4086806	-0.5313421	0.39839515	-0.0764559	1.17768396
3420	-2.6235002	-0.1480618	1.34801435	-5.1379542	82.6406852
3423	-0.0325179	0.1071325	0.60445582	-4.2813107	73.9883889
3424	0.72476518	0.19209656	1.34188925	-0.7148755	-14.211785
3425	-0.0267132	-1.1889409	0.24663184	-0.8334121	-44.754684
3427	-1.2896125	-0.2593122	-1.7528918	2.21115707	-23.808642
3428	0.78066945	0.01196329	1.74872035	-3.2840121	47.1373268
3429	-0.9592984	-2.3371857	0.24655507	-3.4422131	-48.132709
3430	-1.2698799	0.05730346	-0.7530921	-2.9717262	-32.592642
3431	0.4633728	-0.1088394	0.24557247	-1.5948736	-91.376691
3433	-0.5512269	-1.4866606	1.28403595	-1.5609896	-3.0608605
3436	0.75621673	-0.0625054	0.25127998	-4.5107901	85.8217842
3442	1.4474457	-0.135949	-0.7990559	0.39723377	-14.973459
3445	-0.2428825	-0.9807257	2.25158392	0.97121074	81.9998396
3446	-0.2315623	-0.8268142	2.21511712	0.34467508	31.3807793
3447	-1.3640226	1.01178577	-0.2311671	-1.2728295	10.7758276
3448	0.61038927	-0.1200063	2.10064753	-3.4093457	41.0694553
3449	-0.2555891	-0.0149088	0.2800895	-1.0827541	28.3139375
3451	1.26371744	0.05645993	1.1837722	2.76111416	91.6564107
3452	-0.5905092	-1.4355856	2.68217549	4.60804341	22.3234105
3453	0.36386631	-1.4406599	0.90361202	2.81070177	11.029505
3461	-0.9474122	-0.8502858	0.48177701	-0.7098397	97.4535443
3464	-0.1988985	0.97363479	-0.8065362	-0.3656862	-27.73458
3465	1.72137598	0.83211783	1.1934637	-6.3656863	-27.734558
3466	0.45921501	0.64137489	0.19346387	-2.365686	-27.734537
3467	0.80791431	-0.3982754	-1.3124895	-2.4667641	-14.014575
3468	-0.4935102	0.09662561	0.22917894	-1.7592211	-56.959618
3469	-0.707082	1.59672132	0.45341887	-1.7353795	-60.783983
3470	-0.4997568	0.48446142	2.56352999	0.68798303	108.940891
3472	0.80800487	1.39656247	0.70975507	-4.1484607	25.0542481
3475	-0.2327655	-0.2531431	0.55889839	-1.5447651	-34.437533
3478	1.02306054	0.95813172	1.49494373	-0.4040804	9.82433588
3479	-0.0640941	-0.335315	1.49475911	0.68479457	1.54834428
3480	0.32005239	-0.6552152	0.49251727	0.89779297	-99.140682
3482	-0.0391291	-0.7899335	0.11012564	0.21922698	92.9374104
3484	-1.1162018	-0.7944003	2.04890633	-1.4465783	-19.81216
3485	-0.1742532	-1.0634651	1.57464745	-2.5260244	50.2538638
3486	-0.1163361	-0.3424101	2.04925948	-1.3060916	-4.3751484
3487	-1.3597388	-0.7894602	0.54870699	-0.3494614	-28.53614
3490	.	.	0.10340137	-2.1865102	107.792001
3491	4.15603529	-0.7445377	-0.2057378	0.56940149	123.675445
3495	1.17916309	1.13180754	0.35378854	-4.419824	70.3144251
3496	1.51021584	0.67230627	0.41926807	-4.3079702	5.15243639
3498	-0.8687876	0.46909661	0.41926784	-1.30797	9.22343723
3500	-1.7358396	0.11759741	2.04767817	-1.1174021	-62.62214
3501	-1.0307828	-0.9773255	0.82455053	0.628867	48.5034107
3502	0.77661111	-0.9480363	1.04912112	3.05806568	5.93286149
3503	-0.1852446	1.69378945	0.48305235	-0.8179438	57.3700634
3504	-0.4360243	1.40858814	-0.9693266	-4.0093239	8.29100047
3505	0.49609411	-0.6881878	0.59198201	-2.7075556	-60.132785
3507	-1.3735306	-0.4213921	-0.9827181	-3.4907298	48.5828258
3511	0.46136606	0.31869223	-0.249474	-0.1795652	33.9532584
3513	0.43374377	-0.4264599	1.92120327	-4.0902026	31.8186157
3514	-0.1440383	-0.023194	2.15589474	0.80006026	53.0309977
3515	0.03795215	-0.3670579	0.46370636	1.127889	53.0621609
3517	0.00491475	-0.6575132	-0.7494739	-0.1795658	42.8092454
3520	-0.7271698	1.28323139	1.49291391	-0.5011679	-48.932362
3521	-0.929159	0.45729979	1.49300611	1.75939598	-44.932385
3522	-1.7816852	-0.6623247	-1.0040144	-1.4891063	84.4006221
3523	1.7541522	1.79164549	1.60472374	-2.0734439	54.6408369
3526	-0.7853719	-0.5634584	0.07748397	-2.5670141	7.08686895
3527	-0.456529	3.26880533	0.49377495	2.33740945	4.6566455
3534	-0.5412865	-2.0676068	0.69339473	-5.6680958	24.4497425
3541	-0.2048174	-1.3193976	0.0320344	-1.4403536	-48.425858
3542	-0.2516409	0.7794806	1.60385607	-2.5283975	-26.933502
3543	-0.5341691	-0.1383439	0.23322581	-1.803686	71.7938006
3545	1.78563934	1.4896486	0.26073148	-3.5515616	82.9694172
3548	0.66105868	0.48997587	-0.3569234	-0.4745634	55.3037688
3555	5.81339583	-1.8146197	1.49504869	-1.9764855	70.7615792
3556	0.87020179	-3.0280578	0.65611055	0.07712377	-24.11306
3557	-1.7920549	-1.9612689	0.67366119	-1.2885312	22.46196
3558	0.04853391	-1.2137244	0.67366137	1.65146838	22.4619976
3559	-0.7664092	0.24436158	-0.802076	0.43070942	64.8229709
3560	-0.5503295	-0.4795943	3.28209563	2.27566307	-16.513856
3561	-1.652881	0.18182412	0.84564191	-3.2761366	58.0829299
3562	-0.0129984	-0.1681008	-0.1684903	-2.5658748	60.6713417
3564	1.05635078	0.03792735	-0.8296934	-3.2309794	9.53197303
3567	-0.8426649	-0.3547519	0.81744659	-2.6524143	87.8738993
3568	-1.5098205	-0.0905373	0.64397872	0.02750287	-56.304991
3569	-0.4315951	0.09453706	0.65636871	3.37115729	-23.42804
3571	-1.334008	-0.5526177	1.83154514	-4.464275	79.5859521
3573	-0.4935311	-2.1668704	1.01635288	-3.9112159	134.741533
3574	0.02874978	0.17877108	0.67678243	2.0183504	108.825075
3575	0.05339917	0.50926591	0.98188845	-0.392058	24.9489041
3582	1.73780028	-1.7909849	0.63520344	-3.0796688	-72.667029
3583	-0.8122232	-0.1987396	0.81032948	-0.1211912	94.4050545
3590	-0.1408106	-1.4831677	0.82372454	-1.1755231	-14.281545
3591	-1.0639716	0.38042669	1.9654334	-3.5772793	60.3979473
3594	-0.0960333	0.2123553	-0.0754847	0.28297922	79.8245203
3596	-0.1834845	-0.1688544	0.18612948	-2.035998	-107.67546
3598	-0.8435142	-2.5428171	1.5527528	-0.3029072	194.158419
3601	-0.0869596	-0.2958527	1.20801719	0.58165243	25.8845442
3602	-1.0814147	0.32594972	0.12105611	-1.4026798	45.7349675
3603	1.38510709	-1.0677245	0.91677797	-1.9352436	132.150139
3604	-1.0983788	-0.2233612	1.09577779	-3.3394365	76.5830074
3606	-1.3034399	-0.6140575	1.71428642	-0.1072528	29.4082271
3612	0.51942355	0.59368074	-0.0467539	1.43857858	102.044205
3613	3.24367259	-0.4287065	0.08444901	-3.0064333	37.6757992
3616	1.24560534	-0.6608565	0.97969785	-1.3781595	119.503766
3618	-0.9182073	0.27846537	0.65889393	-1.4008143	-19.709237
3619	-0.971773	-0.7574248	1.13287647	-1.9022584	128.801219
3620	0.06745346	-1.339613	0.68031709	-1.4259521	37.1397782
3621	-1.8259351	-2.4597741	0.67515488	-1.1166418	23.4407827
3622	1.02404465	-0.4988645	0.6596683	-0.0987111	-13.828233
3625	-0.659903	-0.239444	0.06046458	-1.5829018	106.311075
3626	-0.7084199	1.15891855	-0.8737159	-0.842017	55.6780878
3628	0.61011758	-2.5415636	2.0627268	-4.1468527	17.6959324
3629	2.62167095	-0.4846898	0.2603881	-1.6943689	-16.668511
3630	-0.2987377	0.51598494	1.32323521	-0.4015846	65.424932
3632	-0.7731238	-0.7479716	2.26038864	-2.6943687	-4.2455513
3635	-0.4701209	0.38940029	0.93693283	-1.1630198	69.1759246
3637	-0.9545475	-1.1328136	1.818799	-1.6080021	57.5703018
3638	0.74015142	-0.7138428	1.05544092	-2.5557206	92.3435924
3643	0.11702425	0.93748377	0.68418276	-3.4872766	-73.802997
3645	-0.0740771	1.48978759	0.15332055	-1.9472015	60.9920797
3646	1.41670843	0.34578177	1.01240943	-0.9533194	60.2579627
3647	1.07936348	-1.1794387	-0.5504882	-0.9614036	85.5099086
3648	1.43131128	0.53827559	1.25926837	-3.2150723	-49.827432
3649	-1.8387306	-0.8757815	-0.1102648	-2.2749482	18.7528065
3651	-0.260548	0.42011904	1.17710249	4.7811465	82.5703925
3653	0.98062712	-1.0900776	2.83104268	-1.7279004	25.7775523
3654	-0.5191486	0.88285814	0.19355715	-0.0336319	79.7503957
3655	-0.0396422	-0.5965763	1.19822542	-2.8406448	9.00952321
3657	-0.6912707	-0.0432638	1.50850963	-4.6070795	-16.844846
3662	-0.2500249	0.55421564	-0.4624319	-3.5500861	81.3188893
3663	-0.602241	-0.4471481	-0.3064426	-1.0336312	104.436409
3666	0.21728784	1.12795848	2.36265275	1.17683458	11.5493147
3667	-0.951884	-1.0681808	.	.	.
3668	-0.7971478	-0.7989367	.	.	.
3673	-2.6650183	-1.20917	2.08663409	-1.1422961	11.2930985
3674	-0.4984319	-1.7614443	2.50896641	-2.8498761	-15.277697
3675	-0.8157438	-2.325835	-0.4923251	-4.8000477	-18.701738
3676	-0.3941655	-0.7155653	.	.	.
3677	-2.079891	-0.8157849	2.01696801	-2.3348061	10.0082905
3678	0.03409297	-1.1217183	0.49012352	0.5656072	-79.048723
3679	-0.5470084	-2.6911437	0.02625884	-1.4495652	14.2842796
3680	-1.0229274	0.84143281	.	-0.645879	28.3724922
3681	-1.213554	0.18465286	.	-1.5268731	15.3004841
3682	-3.3932158	1.12999462	0.11482847	-2.7660194	-9.7369546
3683	-2.638596	0.71202287	0.2972759	-3.7179789	-19.469176
3685	-0.7013409	-0.6283995	0.05139042	-2.612642	46.8670375
3686	-1.9881302	-1.4612775	0.03024435	-1.8948498	70.2330659
3687	0.3767086	0.59469387	1.65692239	-2.3063565	-69.239592
3688	-0.2653861	0.77912065	0.87936785	-4.058284	-11.676511
3693	0.5628505	1.32719653	1.59437647	-1.0069201	175.255436
3697	1.64905195	-0.1377183	1.0181096	-2.5977924	46.1608647
3698	-0.0363183	0.08350719	0.38535496	-1.5863229	10.8128066
3699	-1.7025912	-0.6688293	1.51128897	0.40643617	-1.1596434
3700	-1.5923383	-1.5622887	2.51128873	-1.9035644	-1.1596745
3701	-1.2052652	2.3950418	1.03925585	-0.3155855	32.1919081
3702	1.43947073	0.28069163	2.02214207	0.51695749	19.8842963
3705	-0.2597097	-0.0494608	0.51024689	-0.8502125	23.3776886
3706	-0.0088671	-0.8755322	2.47549662	0.91188966	-2.6456054
3707	-0.4076136	-0.7761452	.	-2.481625	11.9692773
3708	0.00090877	0.93983689	4.01804135	0.4206221	57.7564283
3709	-2.0522287	-1.1630614	1.16532185	-2.6245605	14.4803598
3710	1.34872115	0.34931763	1.02214191	-1.4830429	28.3622842
3711	-0.174447	-0.6413648	0.35080028	-0.9325161	22.2802087
3713	-1.4389329	0.38981014	1.11369907	0.18854448	-105.53764
3714	0.71220995	-0.5734419	1.96870982	-2.7877154	53.4678318
3715	-0.2587405	-0.6942872	.	.	.
3716	0.26190888	-1.0768388	.	.	.
3717	-1.4814488	0.60113233	3.58784598	2.60739354	40.4590843
3718	-0.6208609	-0.036237	0.29372123	-0.8092247	136.841793
3720	-0.4895411	-1.2790034	-0.8387087	-3.3399861	70.9306181
3721	-0.6153893	0.19563504	0.14552094	1.89548255	186.298549
3723	-1.2369008	1.41113727	1.22779515	-3.1784122	135.335498
3724	0.28132187	0.43103201	1.37588816	2.488578	24.2245397
3725	.	-1.4550824	1.20953377	-2.3720014	105.604234
3726	-0.6687433	1.23031567	0.3938994	-3.1977829	-14.638263
3727	-1.1293648	0.11367712	1.18838814	-1.6542104	124.0092
3728	1.8182684	0.25724226	0.60034911	2.98092936	15.3156176
3730	0.45491047	-1.9444815	0.27930951	0.22539403	-56.978403
3731	1.01883748	-0.6442949	1.61745503	-2.926843	75.9528775
3732	1.11655962	0.58073282	1.41085964	-2.8657028	153.594054
3733	-1.1525687	0.10217255	0.63730337	1.16829489	19.4525413
3734	1.04274761	0.53077743	0.63575524	1.53408792	15.4525277
3735	-1.579142	-0.6721571	0.63059207	-1.3166016	2.11950368
3736	-0.3044783	0.45519349	0.59398985	2.01101429	29.1520308
3739	-1.0496438	0.24970686	0.19447712	-2.9410737	22.0357827
3740	0.72198895	-0.2954125	0.46552212	-1.5599349	9.02467432
3741	-0.6165899	1.14823022	1.5731293	-1.4266599	-136.98707
3748	-0.7978044	0.40342472	1.33510265	-2.4772726	21.7635144
3751	1.68694313	1.63331289	0.67535236	-4.2538679	-33.435677
3756	-0.3945141	-0.3972125	0.21691869	-2.1118375	-65.950418
3758	0.30148436	-0.0298398	0.67036964	0.16759487	41.7363577
3760	-0.0241606	0.05573165	1.76978025	-3.5930486	16.7003241
3768	0.23573875	0.01889037	1.04425028	-0.6160921	25.4645277
3770	-0.3249317	-0.8488592	0.59433086	-1.5288889	-24.375321
3771	-0.3954021	0.22818775	1.00513398	-3.7708365	41.4726419
3772	-0.5556436	0.08972987	0.76105951	-0.6824166	69.9782938
3775	-0.230196	0.94969644	0.23343456	-1.1535599	59.9158941
3776	0.09234194	2.13571385	1.0026423	-0.0601039	63.7856193
3780	-0.2760132	-0.2725805	0.84029468	-5.9441018	169.879295
3782	-0.2675945	1.69803018	1.00015022	-3.3493726	95.7706562
3786	-0.2467035	-1.2586742	1.54046641	-0.1700927	23.0047076
3787	0.98980538	-0.754082	0.47715027	-1.0405271	50.4461776
3788	-0.0864316	0.01792543	0.45288824	-2.1297677	-4.9028458
3789	-1.9032853	-0.9341198	0.43611077	-1.0820088	-49.423802
3790	-1.9422767	-1.7231575	0.46656812	2.83405861	31.3981982
3791	-0.9215172	-2.1056477	0.00003443	-1.063786	87.0826637
3792	-0.7665898	-2.0330513	0.44746779	0.63550802	-15.219808
3793	0.49815141	-0.4403974	0.42320538	-0.1237332	-80.046825
3794	-0.8095194	-0.4715783	0.4260445	1.13064498	-72.460816
3795	-1.0973138	-1.3169669	0.56277033	0.10347252	96.2679648
3796	-0.7730663	-0.1941796	0.52121503	2.71392205	-12.515032
3798	-0.9351949	0.82559421	0.5382499	-1.3098038	36.2299754
3800	-0.4148982	-0.040731	0.38924552	-3.2348306	35.2744395
3807	0.14531771	0.76745154	0.44162817	0.4412518	114.392359
3808	0.02350026	-1.7266132	1.05889857	-0.9435301	2.8716423
3810	0.92491675	-0.6704473	0.6880562	2.42378761	57.1759208
3811	-0.265472	-0.8204231	0.69037961	2.04009869	63.3409025
3812	-0.2018099	-0.1710932	0.66224482	-2.1596602	-11.317122
3815	-0.6685533	0.5837429	0.2708824	-4.7818735	19.689134
3816	1.00323567	0.62945245	1.77438609	1.13567251	16.1801753
3819	0.99460503	1.31294939	2.69025169	1.12653949	-14.551575
3824	-1.7749423	0.50104352	1.70160876	0.20405629	26.8204536
3825	0.95480078	-0.9478431	0.19231712	-3.5511843	2.65940238
3827	-0.1341574	1.28447597	1.71348223	-1.3903569	57.6934082
3828	-0.255354	-0.9131698	-1.3007144	-2.3922546	20.7803862
3829	-0.5889674	1.28159845	0.05715105	-0.8563972	174.500651
3834	-0.0994935	-1.4199495	1.66624729	-1.6286671	-50.295614
3835	-0.275811	-0.4258942	1.67270008	-3.0978046	-33.054584
3836	-0.6846458	-0.2894622	0.68715502	1.9681263	5.5664176
3837	0.42205225	0.44797655	2.69205861	3.39478049	18.6694408
3840	0.17384014	0.05189514	0.68927483	-0.6624462	149.50258
3841	1.00432511	1.55626986	0.63532969	0.25434801	7.32556241
3842	-0.360067	1.00297656	0.67822586	-3.4345324	5.62945799
3846	0.31448072	0.81466661	-0.1944256	1.10769818	44.4941941
3847	0.24594094	0.56336503	-0.2118806	1.07498179	117.665231
3849	-0.9507604	0.22192249	1.21746657	-2.7574464	11.7269386
3852	-1.2434316	-1.283012	0.45085202	4.56272306	105.175787
3855	-0.8303735	0.82027972	1.1766493	-2.9850905	-10.931592
3856	4.13345786	1.41236115	-1.0357264	-6.4751141	170.289021
3860	-1.1451085	-1.2443513	0.8712412	-0.1989208	48.910844
3861	1.77302303	-0.263364	2.18363957	-1.1239221	-60.924083
3863	-0.9972255	0.64629817	-1.3676906	-3.3922727	40.2610579
3864	-1.4705948	-0.9157274	0.60288445	-2.3822034	-25.023925
3866	0.09454156	-0.2328588	0.42551491	-0.1421881	36.722752
3871	-1.1077383	-0.3299352	0.45853648	-3.0139143	-52.619196
3873	0.10373715	2.16519329	0.73854142	-1.3083251	45.7951638
3874	-0.4515918	0.15369228	1.16182149	2.58518383	86.8449934
3875	-0.5377874	-0.4782331	3.16909401	3.01548115	54.5868872
3876	-1.4088933	-1.5628525	0.20230567	-0.4451399	-30.55047
3882	0.51483469	-0.28306	2.70601375	-2.0473374	116.514754
3886	0.58609876	-0.3300786	0.87821272	2.91626944	30.8135746
3887	0.17836945	-0.1156762	1.23885858	-2.7184037	7.99085514
3891	2.86302778	1.60698309	0.18320531	-0.0036919	-37.584445
3894	-0.2554258	-0.3056644	2.87817087	-0.884857	48.15515
3896	-0.2105025	0.1250491	1.43723861	-1.6818844	93.8163514
3901	-0.68426	2.77648074	0.41169661	-4.5022239	34.463338
3903	-0.5689031	-1.6086719	0.40260982	0.42992379	-170.5923
3905	0.37430122	0.92905002	0.09565199	1.38150075	-75.544221
3906	-0.0863969	0.45281152	0.08670382	-1.2164648	-19.267276
3911	0.06733296	1.0246868	0.577091	-1.2067302	-11.40723
3912	1.7794163	-0.4991093	.	.	.
3913	1.30159165	0.44833294	0.71621089	-5.5684646	0.73823074
3917	1.65523443	-0.6565537	1.63346447	-4.5403434	47.5551778
3921	0.40991706	0.53886669	-0.8019993	4.67090289	59.8675717
3923	-0.1080653	-0.1452032	0.57570823	-2.8679702	-45.538074
3924	-0.4600484	2.3060737	0.37258482	3.45160829	90.0142607
3928	0.24002781	-0.9308132	1.15418875	-1.599495	-35.898056
3931	0.2394983	0.59476145	0.29717714	-4.0323892	47.8547599
3933	-0.6745415	1.28625192	0.45251058	0.66553792	85.7479631
3934	-0.9123714	1.60748615	0.16701085	-1.1921784	-18.389461
3935	0.46008887	0.58672997	0.5442518	-1.8983776	49.0292489
3936	0.03600252	0.53717324	0.56086328	1.03008012	-73.669781
3937	-0.1080852	-1.467258	1.54674401	2.39089113	43.8532113
3947	-0.0160437	-1.2939792	1.38053215	.	60.0656526
3948	-0.1213138	1.06279399	1.16301696	-0.5878016	80.476808
3956	0.05863258	-0.9515891	1.02140215	0.47349109	98.1558993
3957	0.24989792	-0.7560357	2.4454306	-0.7206757	-36.743107
3958	0.2424756	-1.1041772	1.00620747	0.43465906	70.531851
3959	-0.4955211	-0.6169647	1.25801281	2.06333672	41.0237789
3960	0.22543221	-0.0879042	1.08242616	-1.3210101	130.153582
3961	-1.5866958	-0.3461661	1.04718213	-1.7913562	163.487528
3962	0.35622287	0.43722167	1.35493125	-1.2793545	-50.686423
3965	-0.2133733	1.79738378	0.57287916	-1.0785076	56.811605
3966	-0.2210056	1.52514154	0.98349989	-2.8436611	-75.173581
3967	-1.259158	0.57833974	0.50343509	-3.526484	-8.1186816
3968	-1.1827423	-0.2528894	1.3868587	-1.753931	96.4445748
3969	-0.5329515	0.46900241	1.3271347	-1.1155026	177.624953
3970	2.09505003	2.27509997	0.57121875	-3.2713533	83.9436161
3973	1.03287766	-0.0656096	0.5786932	-2.4035482	16.5935955
3976	0.11230486	0.42156564	1.23798315	-4.0262772	50.3481623
3977	-0.6618983	1.03050991	-0.0239749	-0.7114668	4.94339722
3982	1.28206202	-0.6935774	1.00769289	-2.552486	80.7076458
3984	-0.5581288	0.52920818	0.5001185	-0.0888179	-28.837544
3986	0.15419047	-0.8898188	.	-0.2425102	-31.886002
3988	-0.2801401	.	-0.582149	3.78754575	121.528612
3989	-0.809892	0.85671688	1.08300535	-3.4405088	-73.394617
3990	1.29961976	1.52554297	1.23798285	0.9737241	46.061165
3991	0.87477291	0.1774058	1.26266512	-0.7484453	58.2211357
3992	0.49382886	-0.4461444	1.12450958	-3.1103789	93.3053203
3993	-0.8442716	1.69685261	0.88182869	3.17816207	102.091388
3994	0.06579896	1.26904695	1.23798359	-0.0262764	81.8851555
3996	-0.3972003	-0.2222591	0.32452812	-1.1074925	-49.962591
3997	-0.2144886	0.74162685	0.32969033	-1.2268021	-36.264612
3999	-0.343163	-0.8812215	3.36195486	2.31750809	53.9954363
4000	-0.4983187	0.61769064	0.50110945	-0.6916398	35.2693234
4001	0.26456029	1.06572384	0.46738309	-2.8097211	6.23457387
4003	-1.35569	1.19763024	0.33440298	0.38154238	97.502447
4004	0.0138974	0.26902889	1.27912091	-1.5632232	36.7811103
4005	-0.1671916	0.09175655	2.41128916	-2.490701	17.8021984
4007	-1.0724407	0.42993972	0.28734794	-2.4706138	30.5311398
4008	0.18479669	-1.8610804	2.36324468	-0.0223201	62.1754235
4009	-0.1446454	-0.7521705	0.83665976	-4.3678709	-9.3526239
4010	-0.2445217	-0.8890279	1.39942331	2.23453219	60.893868
4014	-0.0998447	0.41034958	-0.0613843	-0.8018822	-2.3903647
4015	-0.4071093	0.21245174	0.53877749	-2.1859695	-60.555561
4020	2.37250376	0.23006913	0.47170963	-5.8573283	25.1459839
4021	-0.2096953	2.71346105	1.47236698	-0.2311839	1.11957044
4023	-0.6747145	0.07680054	-1.0155191	-1.4471593	82.5510028
4024	-0.3371255	0.13989873	0.59411176	-1.5878493	81.0413195
4025	-0.4414401	-0.6306876	0.62174883	-1.9527163	-43.958656
4027	0.24562905	0.52422513	1.4465331	0.97964482	14.4371378
4030	-0.7367598	-0.9213638	0.52162636	-0.4208233	76.8828597
4031	0.49219159	1.72419135	-1.1210764	0.4730921	-16.007439
4032	0.77047372	1.09108478	0.47319743	-0.134761	16.2225181
4033	0.16462102	-0.155857	0.45095771	-1.8988527	-38.181989
4034	-0.7997972	-1.005001	0.59993063	-1.2436101	75.1732964
4035	0.99918429	-0.0463235	0.61011236	0.35880769	27.8762712
4037	-0.0188633	0.86674855	1.46063068	-3.832216	17.8401451
4040	-0.8239835	0.60368344	0.8672964	-1.876827	81.6345467
4041	0.32136252	-1.2307868	0.53408508	-2.9744805	-5.3611656
4042	0.48559348	0.14554467	0.48128845	-3.2997026	112.156007
4045	5.56714626	2.33409575	2.16088385	3.20305494	25.7576073
4046	-0.3042467	2.10726478	-0.1327044	-3.8768271	90.7805047
4048	0.03884218	0.05760939	0.03848378	-3.3153002	-115.38366
4049	3.69366045	-0.1251024	-2.1260594	1.89455354	45.4385584
4051	.	-0.3106069	1.24546887	-2.668114	-19.79139
4052	-0.3309061	.	0.8863987	-1.6591026	-40.637454
4053	0.20717903	-1.4155173	0.87809314	-5.6233317	22.653536
4054	1.89582112	.	-0.1243981	-2.9125994	41.6415181
4056	-0.6621619	0.6808558	1.59972557	4.48673315	24.7551173
4057	2.247318	.	0.6155063	-0.6812318	-90.396895
4058	-1.1055503	.	0.61052343	1.74023034	-50.37388
4059	-1.1160778	0.86215789	0.09723412	0.19746502	47.1871034
4060	3.91758733	0.05277624	0.45986309	1.42338385	-22.892498
4061	0.53957542	0.32876544	2.45444346	0.41865998	-37.177579
4062	-0.5043292	.	3.45392667	-1.2594098	-34.596505
4063	-0.0297988	-0.7154902	0.67936689	0.17675887	37.9724767
4064	6.99982477	1.38421091	2.24546845	-0.6681136	-15.909364
4065	-2.2195662	2.54051815	1.21727362	-4.0443912	13.1786375
4068	-0.1658498	1.14724168	0.6013867	-0.3204213	42.1700941
4069	3.02689043	-0.1041516	0.60470928	-0.9347296	16.853112
4070	.	-1.7503058	1.59889517	0.3903107	65.7120888
4071	.	.	0.61135371	-0.1633464	-29.828914
4072	.	-0.1464943	1.60803177	-3.549038	-4.3508783
4073	-0.8544062	0.88106908	1.6055401	-2.8383064	19.0441182
4074	0.2718852	.	0.59723396	-3.802535	87.9020699
4075	-1.3636525	-0.3037109	0.23992089	-4.1727666	17.8811034
4076	-2.8540088	-0.1248662	0.68360667	0.39290924	14.2210082
4078	-1.4368404	2.33891339	0.29631175	-2.4202122	-23.018831
4079	-1.2961615	0.75135994	1.23287287	-3.2668352	36.399107
4080	-1.9292681	-3.093293	1.20536003	-0.1383134	-1.1889857
4081	.	0.40119381	-0.4432342	-1.234483	-9.5615962
4082	-0.1656029	1.21205731	0.55593568	-2.3309064	-3.1515473
4083	0.20668926	0.30188593	-0.1389212	-5.1694061	-40.055153
4084	0.39639791	-0.5772053	-0.7812409	-2.7936417	-34.77401
4086	0.29146907	1.34003994	-0.2986829	2.18147916	102.773023
4087	2.04269366	2.05902542	0.71377591	0.62782238	7.23199702
4088	-1.2468693	.	-1.2870552	1.53139901	13.6010275
4089	2.86543402	.	1.70879209	0.04928531	45.44798
4091	-0.1065795	1.20460804	0.54264622	1.12632763	109.236441
4092	-1.8387545	1.26118894	0.48994926	-1.5738785	-30.998808
4093	-0.0126171	0.50724069	0.22582407	-0.3609052	55.6171535
4095	0.48351433	0.75705571	1.24697032	-1.0786974	41.0870851
4097	1.35816291	2.42990897	0.70048616	0.08505622	118.676055
4098	-0.6753196	0.72183791	0.88832191	-3.3830051	95.690574
4099	-0.142709	-0.5063272	0.91305039	-2.9199911	-7.9674777
4100	0.10852695	.	-0.7953609	-0.4328298	95.7790058
4104	-0.2843767	0.90890348	0.59710182	-1.3445513	44.985218
4105	-2.2804413	-2.7181773	0.19057953	-0.831251	106.053073
4106	1.57710916	-1.7682524	1.41946115	-5.5145714	54.7692422
4108	-2.1920286	1.03866076	0.71860428	0.97658422	33.8913147
4110	-0.2233599	3.73523001	0.48624117	0.35857479	86.3851974
4111	-0.1996971	-0.9371414	0.4837502	-2.9306934	104.032233
4112	-0.8603434	0.57288694	-0.2704439	-1.5401441	-96.815951
4113	-0.2590886	1.60642204	-0.2903769	-1.8542923	61.0780223
4114	0.02720992	1.23162729	0.49537792	1.41922647	21.6792225
4115	-0.1611689	0.98928837	0.910141	-0.0921112	12.9595298
4116	.	2.17485272	-0.2242735	-2.9578536	25.664739
4117	1.91349282	.	0.48956346	3.74426588	71.2592269
4118	-0.418487	1.15002573	0.70713131	-1.1435607	90.2889946
4119	1.06854442	0.78141094	1.36030675	-2.5356622	-5.2266528
4120	.	.	0.36134965	-2.0765293	13.6169034
4122	0.4292115	-0.0314683	1.52473476	-1.5035321	15.5294973
4124	0.86108764	1.97589069	1.62438713	-1.8456964	44.9610138
4125	-0.1687693	0.36930365	0.27738698	-2.7650078	34.3536741
4126	1.97202752	-0.3165055	.	.	.
4127	-0.0475199	2.61544963	.	.	.
4129	-0.0218536	-0.3860715	0.64777757	-2.5442361	3.62195334
4130	-0.4559276	0.25484045	1.71431575	-1.7397236	147.829817
4131	0.28955455	1.39377296	0.49039448	-3.159311	96.1032389
4132	0.01469485	0.36696795	-0.2184599	-2.2828939	15.1627154
4133	-0.5015128	-0.7677048	1.49537783	-4.5807739	58.8361915
4134	-0.0601394	.	0.83361887	-2.4316856	170.078224
4135	-0.5432624	-0.7230606	1.68398452	2.66112456	39.264819
4136	3.44977684	-0.7268287	2.49527553	-5.2892125	-58.715077
4137	0.28227255	.	0.84607776	-3.9853436	107.03722
4138	-0.5440365	-0.6013836	0.77118876	-3.1550783	-72.902061
4140	-2.0073679	0.03576779	1.32610596	0.45312391	90.3538774
4141	-2.4332095	-0.8664973	0.41774007	2.67602524	9.60789245
4142	-2.3607596	-0.5217598	1.43183733	0.86416248	-2.814097
4143	-0.4360649	-0.0040346	0.31200862	0.26498635	102.775906
4144	-0.024854	0.9980235	0.42478866	6.77009432	3.39688357
4145	-0.3048516	0.23762735	-0.6104551	-0.7002521	34.4528892
4146	-1.7636731	2.14114519	0.41069102	-0.4180435	15.8188873
4147	-1.5890461	0.57582874	1.74650612	0.56709162	-50.182049
4148	-2.726182	1.52338559	0.67245959	2.73359598	6.42192911
4149	-0.0091875	-0.2798737	0.3683992	2.01754034	57.5118794
4150	-0.0158363	.	0.62732726	-0.7824462	78.9792203
4153	-0.4683257	.	-0.3473692	-2.9447159	-21.814755
4155	0.27259991	1.047088	0.4978693	-0.2915047	90.3062046
4157	.	.	-0.3459631	1.15738041	-20.158753
4158	-0.5688236	-1.1289113	1.25118958	-4.2446835	63.1628866
4160	-0.4347829	1.1217204	1.7638519	-4.430877	-12.012787
4161	-1.5105432	-1.8246676	1.45182724	-1.5718148	.
4162	-0.5249304	-0.7679463	1.49519033	1.08597725	7.56242905
4163	-0.3389332	0.42458435	-2.1541538	-2.1280868	98.9209503
4164	-0.5519791	-0.7112999	0.49386094	-0.5531324	-10.347746
4165	.	.	3.791778	-3.1658037	10.0604134
4166	-0.4518777	-0.0071513	0.9825167	-0.3984356	69.1158468
4167	0.27171562	-0.574161	0.03598622	1.48877094	-2.7401529
4168	-0.3468481	1.11320636	1.02066611	-2.9660121	73.2665563
4169	-0.2659491	0.21715997	2.38354604	-0.1924789	69.8489659
4170	0.76298809	-2.0599289	2.77345167	-1.0522513	-30.295606
4171	0.57125342	1.44401298	3.79177821	-0.6258038	18.0044023
4173	.	-0.1058365	0.34353004	1.38682961	31.1653375
4174	1.29681255	1.20393235	0.33498495	-2.7505482	-23.86164
4175	-0.0348693	0.36397494	1.10889306	-2.5462927	-13.846152
4176	1.75021321	-0.2888846	1.33688437	-4.9422421	-10.616642
4177	-1.2526156	-1.1510516	0.11116799	-3.6856471	-17.114381
4178	-0.037834	1.05958097	0.1178152	-2.3565758	31.8395872
4179	-1.0647817	0.8166594	1.11781481	-2.3565758	31.839598
4180	-0.5450194	0.69078626	1.32988031	4.5376214	51.7905997
4182	4.59306045	-0.8405941	1.1216129	-4.7399638	66.7216379
4184	0.01009396	1.76105485	0.3232532	-5.9301749	94.1696469
4185	0.59010417	0.65246845	1.12347289	-2.5171395	-69.671168
4187	-1.1475909	-1.2350543	1.27629079	-1.0778725	-7.3985613
4188	-0.7647379	.	0.01926103	-3.0681094	104.67051
4189	0.26360255	1.05407993	1.14174829	-3.1306824	23.271313
4191	-0.0333385	0.25437042	1.10491682	1.17302832	30.6119005
4192	-0.2765675	-0.641052	1.34578567	-3.3396661	-3.4774144
4193	0.32370227	0.55042404	0.49600347	-1.5288757	-8.0807524
4195	-2.2525267	4.08039374	1.50170023	-4.1039563	34.4232925
4197	0.4975072	-1.4554723	2.06002877	1.89267892	-54.011387
4198	.	.	-0.6124912	-2.5094237	98.0798697
4199	-1.8029452	-1.2668923	0.93157485	-1.9088736	31.8348906
4200	4.25619711	1.44869504	0.98105163	-1.7132297	59.4209722
4201	1.35293453	-1.8114203	0.80788024	-2.1279827	-37.131021
4202	-0.4394427	0.64119556	2.05440534	-2.5157073	-18.259485
4203	0.5535778	-0.1552291	0.50130396	9.98242982	-4.6174789
4205	3.76294077	1.91400062	0.4475154	0.21061352	79.7845173
4206	-0.5264894	1.38674251	0.44276825	6.68984658	48.3375348
4208	1.09097683	.	-0.3050124	0.36918688	2.44119364
4209	0.41684304	0.7726261	0.4461513	-0.4684287	-59.01816
4210	-1.6593387	-2.7896699	1.44751594	0.21061271	75.3425434
4211	0.69849652	-1.2318513	0.43802054	5.16908277	16.891512
4212	-0.8325105	0.33341674	0.44656591	3.30646006	73.495534
4213	0.26220237	-0.9916702	0.4986534	-1.2046894	3.7814985
4214	0.64802662	-0.8679052	0.48142315	-3.4209624	85.5424803
4217	-0.1233328	2.38919264	0.49695294	-2.6247226	37.0222914
4221	-0.5355866	0.21177268	0.43629282	1.63059678	92.5624899
4222	-0.2901661	2.76987992	0.64512098	-3.0520576	35.0080934
4224	-0.3697776	-0.6189952	0.65496125	-4.3373848	-4.6658804
4225	-0.8186975	.	0.34559316	-2.7845631	21.2986918
4226	-0.2008854	1.07607363	1.45318604	0.81283602	58.5105939
4227	-0.269653	.	1.63030746	-0.4466112	-38.308869
4228	-1.0191701	.	-1.3506614	-1.7457687	32.5161125
4229	1.73670535	.	0.6465268	-0.9499606	45.2540697
4230	-0.2835065	-1.2754705	1.4997168	-2.7529541	-47.280956
4231	-0.0292205	.	.	.	.
4232	-0.5067127	2.05101856	0.15496119	4.66261564	11.0391288
4233	-0.0019476	-0.6418274	1.32164405	-4.3371818	-9.9334601
4234	-0.2704472	0.50690338	0.63949737	1.53955835	81.5520954
4236	0.2201787	-0.2241144	0.12851466	-1.0648011	-1.2236211
4237	-0.9112796	.	-0.3837508	-1.4675713	45.264087
4238	0.90990338	.	0.3662663	-7.740314	32.5916573
4239	3.08166412	.	.	.	.
4240	.	.	.	.	.
4241	4.16127999	.	.	.	.
4242	-0.5902501	.	.	.	.
4243	1.03207511	.	.	.	.
4244	-0.3392794	.	.	.	.
4245	1.22630291	0.30320875	.	.	.
4246	1.91252028	0.17130359	-0.1416714	-1.025657	43.6619645
4247	-0.0143756	.	.	.	.
4248	2.0879085	0.11113213	0.35487262	-5.5901511	-38.215342
4249	0.3758728	0.23929098	0.64014827	-1.7319371	-46.430883
4250	0.29767422	-0.2935529	2.59512496	-0.4021978	64.0946628
4251	0.70470912	1.16550687	-1.2912907	-3.4629375	-58.700135
4252	0.60717963	-0.6542186	0.40754328	-3.6500046	3.99704738
4254	0.19751218	0.30709214	0.62187297	-3.0591864	47.0931563
4255	-0.8014497	-0.1966573	0.11624963	-2.4675712	72.2501204
4256	-1.1889732	-0.0057984	1.66175522	-1.1362207	64.914059
4257	.	.	-0.9903575	-2.1346299	-53.770328
4258	-0.2354536	-0.1329998	0.30704589	-1.0905438	43.7987761
4259	.	.	0.35772166	-5.8776921	0.4946892
4260	0.03043858	1.00085992	0.36626633	-4.7403149	58.5586242
4261	-0.2167859	.	.	.	.
4262	.	.	0.99536671	-2.604793	16.1460064
4263	-0.2720011	.	.	.	.
4264	.	.	.	.	.
4265	-0.7385232	0.65759494	.	.	.
4266	-0.3704282	.	.	.	.
4267	0.49786233	.	.	.	.
4268	-1.1309767	-1.371179	.	.	.
4269	.	.	-0.0829403	-0.4167162	36.8699966
4270	-0.9495637	.	.	.	.
4271	-0.6421801	.	0.63030737	-2.4466106	22.4201028
4272	.	.	0.63452458	-0.1403213	7.53110784
4273	-2.091815	1.54140524	2.22105197	-5.7089479	36.3488835
4274	-1.0630332	0.14810192	0.36151955	-5.2610796	34.9876692
4275	-0.1050803	.	0.3586702	-3.9735395	15.3796239
4276	2.08635023	0.60952294	1.35894662	-2.3320711	154.997944
4277	0.56414003	1.0006291	0.34314168	-0.7697796	85.980948
4278	.	-1.4181349	1.36341769	0.5472269	48.0597097
4279	-0.3456822	-0.2635741	1.05056441	-1.8414483	85.1603383
4280	0.20493063	-1.3051856	1.3037483	-1.0632786	33.92585
4281	.	.	3.06283082	-1.4063136	-6.0233396
4282	0.50381089	-0.3846129	-0.4495385	0.09477652	-12.920286
4283	0.27240466	1.5845203	0.4075434	-2.6500055	28.8490343
4284	0.05054255	1.96692393	1.22105294	-4.7089473	49.0858984
4285	6.96127209	.	1.32718956	-0.0832281	67.0123553
4286	0.10493294	0.47185338	0.20586114	-4.175397	-37.055124
4287	0.39118353	1.0053672	2.21535551	-4.1338649	3.04186597
4288	0.19563249	0.4728693	0.22105249	-0.7089478	66.8408643
4289	.	.	3.09993984	-0.2695801	18.7846853
4290	-0.3608117	-0.0731331	1.13181304	-1.4971423	-35.73019
4291	-0.1276267	1.42140979	1.12810293	1.83018486	-33.992108
4292	-0.8415901	-0.2067568	1.05264962	0.07583019	-76.061141
4293	1.23953094	-1.1571412	1.15778941	-2.018429	-17.440157
4294	0.42584569	1.41679676	0.32924667	-3.2910964	66.1627094
4295	.	.	-0.6784336	-1.4916131	106.683326
4296	0.06494925	.	.	.	.
4297	-0.0163062	.	.	.	.
4298	-0.0212874	0.13327115	-0.0633639	-2.2137342	62.3549577
4299	-0.5143934	.	.	.	.
4300	0.24283194	.	.	.	.
4301	0.63828029	.	.	.	.
4302	-1.2763924	.	.	.	.
4303	-0.0315632	1.05636259	.	.	.
4304	1.53930868	.	.	.	.
4305	-0.3072314	.	.	.	.
4306	-0.2857844	.	.	.	.
4307	-0.1887752	.	.	.	.
4308	-0.4228977	.	.	.	.
4309	1.01912621	2.7548568	.	.	.
4310	-0.5144966	.	.	.	.
4311	1.51554362	.	.	.	.
4312	-2.4876892	.	.	.	.
4313	0.01431023	0.57184402	1.40600988	-3.3670347	151.66813
4314	0.06513795	0.16883535	0.32015967	-2.5937083	123.16632
4317	-0.2907831	0.49423719	0.15470907	-0.592524	-53.589898
4318	-0.3515214	-0.9764461	0.14128697	-0.6561384	-14.116909
4320	.	.	0.23149612	2.23673789	143.319897
4325	-0.292027	.	.	.	.
4326	.	.	0.89748261	0.38030409	83.7500291
4327	-1.636966	.	.	.	.
4328	0.24512715	1.36815612	.	.	.
4329	-0.8022446	.	.	.	.
4330	-0.2758595	0.58641935	.	.	.
4331	0.7451129	.	.	.	.
4332	-3.897201	.	.	.	.
4333	-0.5681574	.	.	.	.
4334	.	.	.	.	.
4335	.	.	.	.	.
4336	-0.4887457	0.20187941	.	.	.
4337	-0.0761226	.	.	.	.
4338	-0.1989663	.	.	.	.
4339	.	.	.	.	.
4340	-0.444955	.	.	.	.
4341	.	.	.	.	.
4342	-1.3313715	.	-0.2273378	1.28235446	72.3770937
4343	0.39949709	.	0.79093745	-1.390396	-8.367918
4345	-0.4402865	2.83694595	-0.1121605	-4.0436809	-76.50566
4351	-0.6830151	.	0.22769887	-3.3798743	142.568818
4352	0.42682512	.	.	.	.
4353	0.25423278	1.23007026	.	.	.
4354	0.1072081	-0.0978369	.	.	.
4355	.	.	-0.1025174	-0.6196963	115.598973
4356	0.82214287	0.08246056	.	.	.
4357	-0.4438158	.	.	.	.
4358	1.63570131	.	.	.	.
4359	2.11232949	-0.3590293	.	.	.
4360	.	.	.	.	.
4361	-0.709206	1.28660427	.	.	.
4362	-0.0175442	1.13344481	.	.	.
4363	0.25181633	.	.	.	.
4364	-0.0224551	-0.894185	.	.	.
4365	-0.021968	.	.	.	.
4366	-0.5816165	.	.	.	.
4367	.	.	.	.	.
4368	2.28428467	.	0.78953232	-1.4924928	26.0761232
4369	-0.5547023	1.18165932	0.74667819	-3.8170984	27.3727661
4372	-1.1284894	.	0.89353614	-2.6187625	3.91139593
4373	-0.366159	0.73947528	0.88878823	-3.1395276	-15.974666
4374	-0.3145013	0.30423604	0.04123358	1.60124417	18.250437
4375	-1.5419341	-0.7580834	0.88783889	-3.0436803	-14.4147
4376	-0.4411902	1.26350734	0.6983651	-3.3621138	-49.177272
4378	-0.5868137	0.0850317	0.93635385	-3.3899426	7.71858731
4381	-0.0377215	-0.7710129	-0.1043871	-0.0093223	9.30862852
4382	0.9555955	0.26678069	1.22916427	2.04812135	71.4768324
4383	0.2941291	0.78254448	-0.2497492	-0.4204375	-23.460176
4384	-0.2279014	0.20222475	1.25198143	-4.7871745	4.60188429
4385	.	.	1.21260422	-2.0691774	68.5974517
4386	1.00342256	0.03132425	0.67399639	-2.3854016	51.2577243
4387	-0.0036076	0.44275084	0.58205308	-2.3081158	18.7200186
4388	-0.3733486	1.49972353	0.5848646	-5.1039232	6.29803911
4391	-0.9839192	1.36959666	1.55995827	1.14249601	42.6515301
4392	-0.3047248	-0.3732254	0.97451788	0.99175248	-33.048522
4393	-0.5101627	0.58869688	1.87209117	-0.7489314	33.4535576
4394	1.63169958	1.69547395	0.56470518	0.66326118	93.0895566
4396	-0.9053266	1.49304973	1.48404331	-2.57094	14.4467647
4397	-1.347762	0.80710566	0.94161767	-1.4176933	93.5070672
4398	-1.4434874	0.65343376	-0.7489552	0.47982393	10.2234707
4399	-0.5456896	.	1.83374581	2.50344403	16.1695254
4400	-1.1895693	-1.4678419	-0.1809231	0.40883394	51.3604325
4401	-0.8895119	1.34036908	2.80918152	-0.9382956	45.9914324
4402	0.49979609	1.72232994	0.66131549	-1.7725186	39.2895587
4403	0.01551365	1.81099382	1.67537352	-0.7515574	-22.059456
4406	2.09321689	0.74637912	0.5047146	-1.2032549	35.4734212
4409	-0.2015632	1.15552392	0.68521472	0.96311609	-49.724398
4411	-0.8372148	-1.5883288	2.49702601	-1.0226812	61.1239896
4412	-0.0283425	1.28784401	0.46293766	-1.4870549	15.0067924
4413	-0.6255646	0.280043	0.65580135	-1.1287924	-25.273543
4414	-1.4380022	-0.864543	0.17607049	-0.421599	145.129088
4415	.	.	1.43825063	6.33992053	109.945383
4416	0.48369032	1.47960278	0.54795309	-2.63285	53.4940784
4418	1.64073637	1.36275912	0.55498217	-1.1223705	22.4381358
4419	0.15263351	-0.5937241	0.73991251	-1.0881976	16.9444433
4420	0.8887433	-1.8381685	0.72506948	-0.6488896	8.78145074
4421	0.27960855	1.55068162	1.29116883	-4.9223901	-15.840718
4422	0.17585871	0.09854086	1.54373512	-0.93914	81.1910717
4423	0.26567672	1.29753745	1.40391096	-3.875316	50.131631
4424	-0.195794	0.42224296	1.37607739	1.15993538	179.761687
4425	0.55612325	-0.4214026	1.50091659	2.18013314	40.3884536
4426	-2.2877267	-0.6172855	0.43730179	-3.5642321	113.031349
4427	0.04543783	0.4300625	2.40125964	4.93756575	67.0396645
4428	.	.	1.42970616	-1.7974572	68.3073708
4429	-0.8478393	1.19532006	2.42875601	-0.701611	66.5053686
4430	0.16289352	-0.2248499	1.40921247	0.49892229	38.6016945
4431	-1.2854473	0.31460346	0.90213789	-2.5335318	37.3305737
4433	-0.8554974	-1.7474242	0.78815362	-2.1034439	57.2794054
4435	.	0.10463409	0.54935847	-0.5307551	69.5801059
4436	-0.9851818	0.10184295	1.42400851	1.77762393	48.3033378
4437	-0.4257601	1.8374163	0.28273386	-2.5349666	41.2572696
4438	0.39617714	1.30658886	0.44131456	0.16538538	59.8345752
4439	.	.	0.89977925	.	22.5354366
4440	-0.6925463	-2.2758026	1.0333691	.	99.1084777
4441	-0.3629735	0.73264454	1.43601885	0.25201323	89.3627351
4442	0.09595471	-0.2619857	0.26726991	-1.6580231	114.355306
4445	-0.1997634	0.75755409	1.4150773	-2.8325739	65.8943035
4446	-0.2920338	3.66978925	2.27992161	-2.7391584	67.1242866
4447	-0.5945322	1.27151247	1.27429873	0.85245665	92.4402996
4448	0.49929159	1.47832398	0.4609958	0.59473114	-12.568401
4449	.	.	0.33936145	-1.3303709	29.7097495
4450	-0.0303105	-1.9336668	0.34410857	-1.8096062	65.2298148
4451	1.23067535	-1.1990496	1.43186312	-2.1993488	-13.610241
4452	-1.2373261	1.89480334	0.34031069	-2.4262177	44.5927463
4453	-0.3930028	1.89376966	1.44693761	-2.4262297	52.1395739
4454	-0.1457232	1.30070113	1.46099587	-2.4052694	-5.0573676
4455	0.43822421	1.47256403	0.4255926	-4.2698941	2.9139619
4456	0.06998417	0.65799145	0.36137486	-2.8063863	24.5526123
4458	-0.6563196	-0.6513784	1.43186324	-0.1993485	1.96578496
4459	-1.3709699	1.03381884	0.42426764	0.56742658	-28.088254
4460	0.38392421	-0.4685282	0.44325614	-5.3495118	103.250754
4461	-0.693804	1.51434003	-0.1929964	.	-125.67045
4462	-0.0252708	0.35364547	-0.7078399	-1.5611703	-110.59941
4463	-0.0252736	0.0111844	1.28019768	-0.9960262	9.04294476
4464	-0.9417335	0.30252785	1.28779413	1.23719907	59.0429776
4465	.	.	0.31725695	.	32.5800705
4468	-0.9931789	0.12015074	-0.866678	-3.1011232	150.790835
4469	-0.2664193	1.86062119	2.21682494	-0.9168024	-57.761928
4471	-0.65093	1.1818716	1.31812932	-0.9362183	-21.051238
4472	-1.8792029	-0.7310794	0.32091979	.	-84.786807
4473	-0.9521806	-0.4109201	0.61036453	.	86.4892258
4474	.	-2.477552	2.57078177	.	36.1202239
4475	-0.9492446	-0.3265013	-1.0207522	.	-13.543744
4476	3.42261142	1.71733367	3.57325601	.	37.4622447
4478	-0.924561	-1.5189266	1.21566124	-0.0624223	-7.5729825
4480	-1.0448722	0.97143184	1.06583369	.	66.1891909
4481	.	.	0.80189476	.	91.0270302
4482	0.57410386	-0.1038728	0.29917851	2.84033581	67.1780937
4484	.	1.63286588	0.46097659	-3.3536615	-13.674096
4485	1.1841327	0.07539422	.	.	.
4486	-0.0361859	-0.262687	1.19935001	-2.3494928	-20.019945
4487	-0.6752905	-0.3006503	1.33237112	-1.3739212	99.2907576
4488	-1.1098573	1.39006829	0.31718044	-3.8403714	3.94881125
4489	-0.495561	-2.136758	0.22096355	2.3118157	-3.0089898
4490	0.53826812	1.00413169	0.31773425	-1.8498334	-7.7819115
4491	0.68124907	-0.5311757	0.30448066	-1.7854271	55.9120905
4492	0.10811222	0.03713027	0.34097076	-0.0491484	96.572714
4493	.	0.05330882	1.31433168	-2.5528309	5.56178766
4494	-0.8228365	-1.1423598	0.20441322	-1.3261131	112.930704
4495	-1.921121	0.57625767	0.31148337	-3.2652897	-13.793231
4496	-0.2717404	1.9162138	0.19699646	-2.1453363	41.5027613
4497	.	0.22214476	0.32667504	-5.7988404	89.4327805
4498	-2.2060854	2.51094883	0.24013109	-3.078122	63.3347412
4499	-1.4832916	-0.0247414	.	.	.
4500	0.33979744	-0.7452566	-0.0710239	.	-12.397476
4501	-1.4928562	.	0.57924506	.	-14.640951
4503	0.17115506	0.90441899	1.21831243	-2.8753034	31.0450154
4504	-0.3174929	0.03560025	1.29652804	-3.3467836	124.753138
4505	-0.88592	0.99554016	1.23063634	-3.1196539	4.96171957
4506	-0.1691223	0.92552396	1.20597693	2.11830422	-14.272973
4514	0.01247735	0.39116705	0.21657966	-0.1332196	-31.257931
4515	-1.2803912	1.16107668	1.21584817	3.21217488	37.4787899
4516	-1.1922459	-0.6919972	0.85041989	.	45.8470718
4517	-0.6844246	0.22025118	1.23662102	.	-16.737938
4518	-0.946763	-0.6221385	0.57664453	-0.9928798	20.5485151
4519	-0.6060845	0.08608866	1.11055528	-1.8840454	-18.628459
4520	-0.4263147	0.58916177	-0.4277901	-2.591669	-39.433493
4521	-0.314754	-0.8255177	1.01531069	-0.8526591	-70.306456
4524	-0.2287713	1.3271168	0.25544617	-1.2385183	68.7591818
4525	.	-3.8376132	1.21110035	0.69140953	14.096767
4526	-0.6718092	0.52790738	.	.	.
4527	-1.1069701	1.44413573	1.20149611	-3.2155505	-8.5778543
4528	2.65633599	1.02846014	0.35923225	-4.2938282	44.1469642
4529	-2.001852	1.77862555	0.48395296	-4.6758026	17.1834687
4531	0.21777728	1.53696976	2.35068746	-2.4312059	4.65895491
4532	-0.5164203	-1.6250459	-0.8459389	-2.0719043	-35.242602
4533	0.23134153	.	0.78022861	3.26898774	33.6764093
4534	0.29337081	0.79560955	0.70848585	1.81730309	-5.5126326
4535	-0.9435197	-1.5480705	0.73693606	-1.6222006	10.0273993
4536	.	2.02357752	-0.1133534	-0.0833903	79.4033217
4539	.	.	0.35828366	-1.1979813	67.0849871
4541	0.59248161	-0.321048	1.201559	-3.3171798	27.7470881
4542	-1.348455	1.34176657	1.30993615	-1.0659651	127.00997
4543	.	.	1.35923219	-3.2938274	86.7669676
4544	-0.2629542	0.31966157	1.20225219	-1.4350962	111.335059
4545	-0.059121	0.70161834	1.15082836	-2.7573544	25.7422929
4547	-0.0358692	0.07705269	1.0439637	-1.4476607	88.5654277
4548	-0.5712246	-0.5365049	0.4476134	-2.517896	25.3230049
4549	0.16568976	1.0294374	0.46223092	-0.9032606	70.3327277
4550	.	.	0.52242838	-1.9674055	-39.437199
4551	0.07612292	0.53034932	1.46219268	-2.4887419	-36.265044
4552	-2.5446954	-0.9959066	0.4593828	-3.6157201	60.2777343
4553	-1.9591615	-1.2893077	1.53251926	-2.2637927	0.52048797
4554	0.35450174	0.69054297	0.53251921	-2.2637928	11.7935457
4555	-0.7773221	0.75025474	0.58021377	-5.1237869	122.448943
4556	-0.1552519	1.43894974	0.50804623	-1.3341529	95.8750701
4557	-0.7637227	0.32827407	0.53536771	-1.5513328	30.5435349
4558	-0.7119537	2.40706326	0.53762036	-0.5009569	62.5238089
4559	-0.0227817	0.13800655	0.19289519	-0.4516431	40.4259243
4560	0.799219	0.67388477	0.35354021	0.98270469	103.210956
4561	0.08770541	-0.1447642	-0.1426813	0.67742982	-4.6249753
4562	0.0929145	-0.0127797	1.52130031	-1.3985589	40.0350325
4564	.	.	0.53441777	-2.4554861	40.319526
4565	2.23361235	0.73251601	-0.892409	-4.383304	45.2668141
4566	1.56410865	3.19846529	1.53097381	-0.8300284	40.0288093
4567	-0.5605975	1.34331094	1.52337778	-1.0632531	-9.0512145
4570	-0.2095745	1.59637308	0.30934299	-3.8926533	-84.40038
4571	-0.1799146	0.73713633	0.53322863	-2.5565231	17.235052
4572	-0.8160102	1.60268505	0.68111289	-0.6585071	-34.908941
4573	-0.6653408	-1.7250589	1.71507299	-1.3858781	172.980887
4574	-0.4172954	0.26820667	0.67408437	-2.1689865	-4.2338584
4575	0.8450792	0.77932244	-0.9614304	1.40319598	106.54881
[truncated: 1,535 more rows]
